# Supplementary material for: Humanized Klotho haplotypes cause widespread transcriptomic changes in mouse brain
Source: bioRxiv. 2026 Apr 16:2026.04.15.718745. Preprint. [Version 1] doi: 10.64898/2026.04.15.718745 (PMC13105077; doi:10.64898/2026.04.15.718745)
Supplement: Supplement 1 [file media-1.txt]

#Differentially expressed genes in 12-month old mice with varying Kl
#haplotypes. Differential expression statistics are reported for each gene along
#with mean expression values for each haplotype and the cluster
#assigned to each gene. These data correspond to 2B.
geneID	geneName	genotype_beta	genotype_p	genotype_fdr	FC	WT	VS	cluster
ENSMUSG00000000127	Fer	-0.458952932868184	0.00451971566376926	0.0314631707610081	0.480720659704531	0.094705000931164	-0.543557508031693	1
ENSMUSG00000000197	Nalcn	-0.476564497103714	1.81870428322773e-05	0.000756141984237128	0.596053828150218	-0.034945091719363	-0.540641296722831	1
ENSMUSG00000000266	Mid2	-0.211251470628865	2.77587127407291e-05	0.000993135903605255	0.413847748409199	0.204476268091411	-0.575520826805433	1
ENSMUSG00000000374	Trappc10	-0.499352305013346	0.000200708162210436	0.00349954925780365	0.515440824829119	0.0896934161595577	-0.572445862934268	1
ENSMUSG00000000532	Acvr1b	-0.518339290508418	0.00326936851255813	0.0249091792454429	0.487862959975398	-0.0391947902355741	-0.433239895186922	1
ENSMUSG00000000538	Tom1l2	-0.711706435709306	2.30410583028444e-06	0.00028393078361247	0.516563771769359	0.0778445399246175	-0.563154253713055	1
ENSMUSG00000000600	Krit1	-0.394353641269977	0.00754050722771447	0.0454125352869897	0.441634033506175	0.0361714270303534	-0.454882614095084	1
ENSMUSG00000000631	Myo18a	-0.602424623512174	0.00105518399381337	0.0111026194998883	0.350759996622102	0.224722775306322	-0.532777425155934	1
ENSMUSG00000000766	Oprm1	-0.532485913883275	0.000768095173083538	0.0088876425161883	0.44447205944756	0.0994844227548201	-0.513001260214397	1
ENSMUSG00000000804	Usp32	-0.526158106744184	4.5250755417425e-05	0.00132729044047219	0.580853871612634	0.0887828822393308	-0.634336648921514	1
ENSMUSG00000000826	Dnajc5	-0.551146744357856	8.61636627730168e-05	0.00198069643861633	0.45201928458743	0.209053120808716	-0.616106628437215	1
ENSMUSG00000000838	Fmr1	-0.384814429458535	0.00174606277605146	0.0159547395914001	0.432899723899851	0.118008418063941	-0.518119601209976	1
ENSMUSG00000000948	Gm38393	-0.642404018188515	5.491193823304e-05	0.00149452198482114	0.498032517652522	0.21361424754081	-0.664193629348532	1
ENSMUSG00000001052	Sec24b	-0.25163566379693	0.00703946487998427	0.0430618102780164	0.380545136427049	0.154131911812565	-0.499554511911964	1
ENSMUSG00000001089	Luzp1	-0.370226057667017	0.000107370592093714	0.0022831873525113	0.51414801762326	0.120767932595432	-0.598397124576609	1
ENSMUSG00000001150	Mcm3ap	-0.471357429360351	5.74606698503587e-05	0.00152940866688938	0.600997793506323	-0.250805777906637	-0.356501163108387	1
ENSMUSG00000001151	Pcnt	-0.644451423289209	0.00237980122826756	0.0199120495553241	0.409412610672533	0.126381209673104	-0.502937310358412	1
ENSMUSG00000001211	Agpat3	-0.710816295120047	0.00125874605027338	0.0126209572791236	0.254783453858915	0.154472000835991	-0.379330477346318	1
ENSMUSG00000001280	Sp1	-0.761328622974615	9.38312938585696e-06	0.000513043624872288	0.53832959717785	0.139765002894971	-0.638193574828555	1
ENSMUSG00000001773	Folh1	-0.319219040876599	0.0048762920007149	0.0333013042495721	0.457321778746307	0.0309645808470536	-0.465360712873134	1
ENSMUSG00000001829	Clpb	-0.678375838512216	0.00122435958433782	0.0123635707775219	0.57327410736004	-0.125885177630348	-0.439238155793566	1
ENSMUSG00000001855	Nup214	-0.581513083789389	0.000511230043498056	0.00666367636157411	0.357640619636189	0.260301872346945	-0.570503065454902	1
ENSMUSG00000001983	Taco1	-0.651983490836264	0.000535673211203259	0.00688489257550891	0.461904012369256	0.0655996583930112	-0.500057712947811	1
ENSMUSG00000001986	Gria3	-0.586917533255692	0.00266664306457672	0.0214182293809135	0.570086893225716	-0.0517843888526305	-0.501021932428556	1
ENSMUSG00000001995	Sipa1l2	-0.500540199477744	9.56983526590069e-05	0.00211892850687809	0.351041973255214	0.166887682298308	-0.482441946380572	1
ENSMUSG00000001998	Ap4e1	-0.78215376114239	0.000619130928603645	0.00761332137294661	0.551983865555622	0.0573806876212241	-0.579192639492671	1
ENSMUSG00000002028	Kmt2a	-0.292255706357347	0.00123909476608835	0.0124781407729966	0.380847927959937	0.221512838197934	-0.558802997718114	1
ENSMUSG00000002052	Supt6	-0.502568528180659	3.07592488156093e-05	0.00105640538206903	0.65597067195773	0.0114501854191806	-0.638657472868002	1
ENSMUSG00000002222	Rmnd5a	-0.511801000149527	2.27782396426908e-05	0.000880218571348792	0.530260118028279	0.132750516696562	-0.624322648553207	1
ENSMUSG00000002265	Peg3	-0.304230173555936	1.11697704977758e-05	0.000564062119935232	0.462316432559808	0.246023094846902	-0.658323455860897	1
ENSMUSG00000002413	Braf	-0.40973775339551	6.22029234393735e-06	0.000441616969223639	0.631158722142724	0.0589281945889267	-0.656422612318776	1
ENSMUSG00000002489	Tiam1	-0.43007567160095	0.000899152168054899	0.0099050504250689	0.44848685020747	0.237669506225724	-0.637760716063002	1
ENSMUSG00000002718	Cse1l	-0.0486969453052726	0.00448501567798987	0.0312938854337522	0.450845459018388	0.0838829299288773	-0.5054577952472	1
ENSMUSG00000003119	Cdk12	-0.576919843566274	0.000920832491209766	0.0100794165651531	0.502589215967364	0.145576362252291	-0.60902731560616	1
ENSMUSG00000003226	Ranbp2	-0.369712153146915	4.01947713460186e-05	0.00124141770647087	0.585208045468262	0.0856694760062693	-0.635785168412538	1
ENSMUSG00000003316	Glg1	-0.615754207907274	4.82654046254902e-08	0.000109924109332647	0.623637812419229	0.20516848361916	-0.777175326735118	1
ENSMUSG00000003382	Etv3	-0.182927012667682	0.00785337614166598	0.0467644671735945	0.385308554240106	0.0950303143751189	-0.452405556225007	1
ENSMUSG00000003452	Bicd1	-0.489201771658688	0.000161673252537672	0.00300585104987928	0.504508385666233	0.0823628140431703	-0.555554665217903	1
ENSMUSG00000003660	Snrnp200	-0.790338315358067	1.62106182245006e-08	0.000109924109332647	0.779222330767092	0.00982156964437627	-0.755348607090638	1
ENSMUSG00000003731	Kpna6	-0.623364241198008	2.28139921660859e-05	0.000880218571348792	0.443147589850089	0.295257838036813	-0.683033715221835	1
ENSMUSG00000003847	Nfat5	-0.547325396215409	2.09041331176813e-05	0.00083007240263086	0.545098580360921	0.192013132199519	-0.69039763018717	1
ENSMUSG00000003974	Grm3	-0.711009810485197	0.000100452446422315	0.00219516721675826	0.631741111616732	-0.0189729489627079	-0.588817234957025	1
ENSMUSG00000004085	Map3k20	-0.680631857100068	0.000140715871887512	0.00274532567531995	0.509565976359632	0.151403133426194	-0.620811802425867	1
ENSMUSG00000004099	Dnmt1	-0.339374571204534	0.00273360371399599	0.0218127465120117	0.394803292008361	0.0532525639514075	-0.424949148298878	1
ENSMUSG00000004110	Cacna1e	-0.489343086940485	0.00155124925225487	0.0145835572978066	0.55720966891873	0.0236776844986131	-0.554710573316734	1
ENSMUSG00000004113	Cacna1b	-0.551122172906978	4.28265092313904e-05	0.00128928644644912	0.602380906621581	0.0557761608082471	-0.62608584288623	1
ENSMUSG00000004221	Ikbkg	-0.403453530877204	0.00590557454216617	0.0378842842537364	0.427555527097197	0.102041951842147	-0.499027421330085	1
ENSMUSG00000004233	Wars2	-0.129200823720808	0.000840929004091481	0.0094625114347466	0.459990011727238	0.160373262813141	-0.581150366200043	1
ENSMUSG00000004317	Clcn5	-0.342373689017339	0.000164820472101865	0.00305259666994192	0.337848915601517	0.300859448831948	-0.587023895179446	1
ENSMUSG00000004319	Clcn3	-0.597766605830066	4.70903197093918e-07	0.000149412627562141	0.637850879933295	-0.0205278409963113	-0.593311899064277	1
ENSMUSG00000004356	Utp20	-0.82010709073232	7.98035369041205e-07	0.00019053291969366	0.72318968940919	0.0271729377835494	-0.716833106244393	1
ENSMUSG00000004568	Arhgef18	-0.297403436948407	0.0056019973573231	0.0366386124964712	0.256538280341297	0.0673829530179346	-0.304809269217853	1
ENSMUSG00000004768	Rab23	-0.135257369221196	0.00167790643895732	0.0154933353983085	0.253188330685877	0.243881397677428	-0.456035039874916	1
ENSMUSG00000004798	Ulk2	-0.46320262476312	0.000226900333455345	0.003823532243845	0.593539668244628	-0.0944405117129801	-0.48617340098557	1
ENSMUSG00000005034	Prkacb	-0.723734173404088	0.000855919713676262	0.00955981842315395	0.518381878772068	0.00103806595583095	-0.497690941534567	1
ENSMUSG00000005089	Slc1a2	-0.451568775549431	0.000396674915943515	0.00560493862856097	0.578073890467808	0.0406281485014452	-0.589537108303736	1
ENSMUSG00000005198	Polr2a	-0.776549035015503	7.23357984562061e-07	0.000179825303502366	0.691404901624938	-0.00441981453430337	-0.65872902633972	1
ENSMUSG00000005267	Zfp287	-0.66870091137247	5.57202110998819e-05	0.00150632103942381	0.621346083955935	0.0499254365047569	-0.639141420732742	1
ENSMUSG00000005338	Cadm3	-0.544327605654339	0.00251413284707692	0.0206702350748084	0.435359557307182	0.113493305560539	-0.51652621811804	1
ENSMUSG00000005362	Crbn	-0.615555489113726	0.000640452395080464	0.00778420819302939	0.512216248692767	0.028495648035947	-0.5158075970287	1
ENSMUSG00000005370	Msh6	-0.618475329521896	0.00419245009858601	0.0298801617132786	0.368427667226611	0.165604821581799	-0.497980733309517	1
ENSMUSG00000005417	Mprip	-0.43885108676064	6.50800591736078e-05	0.00165367813162527	0.46694028840208	0.231332516959543	-0.649900395391506	1
ENSMUSG00000005442	Cic	-0.465507760326251	0.000121813300845732	0.00249471737053613	0.377539428120685	0.093784167627377	-0.443869765289595	1
ENSMUSG00000005506	Celf1	-0.411377351042485	0.000252609149675025	0.00411582232112402	0.604176130775022	0.0267189272733518	-0.602381186690152	1
ENSMUSG00000005533	Igf1r	-0.654599043545306	1.66366649828522e-06	0.000250511179640135	0.632466973676093	0.113947463686147	-0.705818213831615	1
ENSMUSG00000005534	Insr	-0.350861198233727	0.000272632910366754	0.00430117647595479	0.492723720783027	0.15052263584377	-0.603900872113682	1
ENSMUSG00000005580	Adcy9	-0.593690481059168	1.2544099138963e-05	0.000604976813273906	0.629341091737986	0.0658591976935624	-0.660745344230753	1
ENSMUSG00000005610	Eif4g2	-0.211686330506421	0.00589959559232062	0.0378560000301276	0.436961474365049	-0.0194838936189012	-0.401706339349925	1
ENSMUSG00000005802	Slc30a4	-0.430297534329103	0.00493048717722721	0.03353902179093	0.49335095074891	-0.00360505828450744	-0.469640235135396	1
ENSMUSG00000005871	Apc	-0.399827909155412	0.00281576784757514	0.0222907286137899	0.463561412610339	0.0593454824058441	-0.496173650856656	1
ENSMUSG00000005886	Ncoa2	-0.543692650843134	9.1626107014912e-06	0.000506811568446287	0.578956240137207	0.10638055707859	-0.647916050908558	1
ENSMUSG00000005893	Nr2c2	-0.69014433328822	6.1541638715533e-06	0.000440360556672511	0.626045577776216	0.135777709558265	-0.718765841232309	1
ENSMUSG00000005907	Pex1	-0.595417406885628	2.16500758673156e-06	0.000277696770991728	0.704475567130969	-0.0334749761989606	-0.645831814326478	1
ENSMUSG00000006005	Tpr	-0.467183685603445	4.12662261380753e-07	0.000142967788755243	0.600419274490004	0.208261134577341	-0.757630297474733	1
ENSMUSG00000006169	Clint1	-0.163126274739184	0.00554823780968682	0.0364650331269523	0.382322403438707	-0.00464413177206468	-0.362328687994903	1
ENSMUSG00000006262	Mob1b	-0.478612418590822	0.000326139382623035	0.00487400575611648	0.483241392235175	0.140741940706692	-0.586255532343693	1
ENSMUSG00000006281	Tep1	-0.894321540363462	0.00307839761939057	0.0238153609861996	0.285503820399831	0.257719619168453	-0.499112494655614	1
ENSMUSG00000006307	Kmt2b	-0.464528924594267	0.00137985599224158	0.0133844921146072	0.29963125255814	0.0762800039130002	-0.353891620458701	1
ENSMUSG00000006386	Tek	-0.55267495078997	0.000774781062697526	0.0089478307212108	0.291984460966754	0.351176592106698	-0.587097959853183	1
ENSMUSG00000006403	Adamts4	-0.401729294581203	0.0034902040715858	0.026096986351076	0.265370975963325	0.235777638465698	-0.460619285622331	1
ENSMUSG00000006423	Steep1	-0.457938314075247	0.00468317439393805	0.0322624159411572	0.464881561333809	-0.0132306259746496	-0.433934698550393	1
ENSMUSG00000006494	Pdk1	-0.254230238461107	0.00322293392451322	0.0246880014789427	0.504912757135103	-0.278905937917919	-0.2398320299097	1
ENSMUSG00000006527	Sfmbt1	-0.578728503686402	1.37500784811945e-05	0.000643824063098103	0.521754096878744	0.201700648362809	-0.676502410159624	1
ENSMUSG00000006711	D130043K22Rik	-0.475949715320387	0.000437938834274792	0.0059697326453942	0.593815139493103	-0.00519571175471805	-0.564526594228885	1
ENSMUSG00000006818	Sod2	-0.388397755929335	0.00334468887025879	0.0253091760658247	0.387797628857683	0.181675246641777	-0.530605235133513	1
ENSMUSG00000007440	Pcdha10	-0.534878437284427	0.00681613444655947	0.042090721138114	0.390846680630939	0.0975840334874858	-0.459947431572832	1
ENSMUSG00000007594	Hapln4	-0.756493790006639	0.0049196729023313	0.0335026807022923	0.286705832210758	-0.0147405153004009	-0.261861804980751	1
ENSMUSG00000007613	Tgfbr1	-0.282951905118685	0.00174246956502521	0.0159339822112317	0.409372464383814	0.228898215092658	-0.592601216573858	1
ENSMUSG00000007653	Gabrb2	-0.655971815620904	8.01760899562753e-08	0.000109924109332647	0.667419321805674	0.103642665210092	-0.730297515455927	1
ENSMUSG00000007817	Zmiz1	-0.460651240233294	2.26464119107917e-05	0.000877349616405521	0.413297797728343	0.221200909656368	-0.589627852105558	1
ENSMUSG00000007827	Ankrd26	0.08444302738896	0.00309767482761533	0.023895499294023	0.106627910709342	0.39354690031519	-0.44653861887222	1
ENSMUSG00000007880	Arid1a	-0.200279556212479	0.00811669731078913	0.0477842432620297	0.447210146540126	0.0353844874477277	-0.459537816951078	1
ENSMUSG00000007989	Fzd3	-0.479812571214822	0.000132927094932236	0.00264690666159862	0.584670406571107	-0.00723911377288813	-0.55397491507937	1
ENSMUSG00000008153	Clstn3	-0.799513686956183	4.21314676797034e-07	0.000142967788755243	0.49255007370226	0.14094196202871	-0.595351370739784	1
ENSMUSG00000008226	Scrn3	-0.214100171938958	0.00279153613163489	0.0221431257494223	0.469885261982429	-0.0708280600064638	-0.388332156894197	1
ENSMUSG00000008307	1700109H08Rik	-0.542446325322693	0.00190074093501658	0.0169568874979614	0.47263401262924	0.0886054880200905	-0.530470730787287	1
ENSMUSG00000008730	Hipk1	-0.495556512389085	5.81357282662637e-06	0.000428710994315805	0.617862946998114	0.0797570811689766	-0.661906103562766	1
ENSMUSG00000008763	Man1a2	-0.686311762222218	8.5968131647503e-06	0.000488233999521887	0.632654901553707	0.0483265042101191	-0.648579971839527	1
ENSMUSG00000009090	Ap1b1	-0.994322031755684	0.00189009364255171	0.0169245147034875	0.433544574874927	-0.115212175006133	-0.314669564458239	1
ENSMUSG00000009112	Bcl2l13	-0.747524556876209	9.16354996444312e-06	0.000506811568446287	0.549156220265233	0.176808264916168	-0.680981942889149	1
ENSMUSG00000009207	Lnpk	-0.539323201284775	0.000460626233971162	0.00618848232581686	0.430229770301674	0.16039937880582	-0.552652986327569	1
ENSMUSG00000009292	Trpm2	-1.01372943880017	3.50947292519538e-05	0.00114281885948027	0.541403636390518	0.00811625621405308	-0.525946875728164	1
ENSMUSG00000009470	Tnpo1	-0.35137716027401	1.24429161170069e-05	0.000601299557606223	0.578755144410143	-0.0207058094981332	-0.536522763415501	1
ENSMUSG00000009535	Rnmt	-0.389935987888614	0.0012944258769106	0.0128610571058188	0.512152982427197	-0.131142149548382	-0.376063893971204	1
ENSMUSG00000009575	Cbx5	-0.46331477079799	7.87836912451366e-06	0.000471171962379607	0.611887006449201	0.124812830339258	-0.695602941060682	1
ENSMUSG00000009905	Kdsr	0.0613942327119791	0.000854202305163783	0.00955834542307168	0.469879380877149	0.0972128356891126	-0.535362304568537	1
ENSMUSG00000010066	Cacna2d2	-0.423764729302353	0.00281500898583775	0.0222907286137899	0.360685001323964	0.148855810389239	-0.475905293692686	1
ENSMUSG00000010392	Gosr1	-0.357542308149546	0.000587201133720473	0.00732528098217046	0.362692478100743	0.217477975635607	-0.537873520194324	1
ENSMUSG00000010505	Myt1	-0.577191365435273	0.00513718406332986	0.0345160369192355	0.367267608470891	0.174697745946563	-0.504825319154609	1
ENSMUSG00000010721	Lmbr1	-0.398020002277183	0.000459310488471425	0.00617725215783599	0.506455564052487	0.0244264553175992	-0.506726397286397	1
ENSMUSG00000010803	Gabra1	-0.604781646326177	6.29013071568278e-05	0.00161334191867026	0.578052680471254	-0.026605135982163	-0.530687658133877	1
ENSMUSG00000010825	Grid2ip	-0.461171158575856	0.00600972602588175	0.0383991874372317	0.325747263943587	0.127148453831246	-0.423429358381623	1
ENSMUSG00000011960	Ccnt1	-0.17279798498243	0.00415585068653606	0.0296667209754679	0.38638460025089	0.154393096576509	-0.505379201411439	1
ENSMUSG00000013629	Cad	-0.552691855399658	0.000907733247333337	0.00998134041322211	0.366517408491887	2.91058560322083e-08	-0.351245875272345	1
ENSMUSG00000014355	Anapc1	-0.557705902269926	4.280720250742e-06	0.000362193993425939	0.695069744782353	-0.100872391647485	-0.57784516272485	1
ENSMUSG00000014426	Map3k4	-0.407753884176666	0.00716823597164146	0.043672269383568	0.163941968733821	0.233233127585378	-0.36119004000715	1
ENSMUSG00000014496	Ankrd28	-0.521250165510996	0.00154026950785036	0.0145313219531704	0.439705086541697	0.16073089396279	-0.562023573486684	1
ENSMUSG00000014498	Ankrd52	-0.453538243943914	8.56500481722194e-05	0.00197499676918224	0.506149696242598	0.174375633329739	-0.637638804729338	1
ENSMUSG00000014550	Rbsn	-0.402637816179797	0.000270869008870369	0.00428591553799218	0.584854159106535	0.0579831518112587	-0.611220493645362	1
ENSMUSG00000014592	Camta1	-0.220199421346326	0.00489266281897734	0.0333752959594963	0.402417525848747	0.092735096963675	-0.466793338781634	1
ENSMUSG00000014602	Kif1a	-0.529982744011993	5.1042266916871e-05	0.00142382085608945	0.506588881436079	0.150255205986511	-0.616954316614391	1
ENSMUSG00000014763	Fam120b	-0.497010295271018	0.0047459627107745	0.032558789418952	0.466545890356957	0.059070873483385	-0.498793492556843	1
ENSMUSG00000014852	Adamts13	-0.450339429252128	0.000739461752248797	0.00863087158457285	0.482101228211714	-0.542401421060711	0.0125875663919479	1
ENSMUSG00000014956	Ppp1cb	-0.263281023532202	0.00224187830474993	0.0190690135593439	0.415791760433503	0.0311625413347653	-0.425734327416724	1
ENSMUSG00000015002	Efr3a	-0.628823335085335	0.00178082661433072	0.0161987374492535	0.457900523245722	0.0598548313150436	-0.491194312177834	1
ENSMUSG00000015189	Casd1	-0.253169743585853	0.00196830260165045	0.0173414866409204	0.529789394702796	-0.150827623658945	-0.375740665888649	1
ENSMUSG00000015222	Map2	-0.430926777898059	6.89109561748803e-05	0.0017166516500011	0.627195936628177	-0.0339384842975721	-0.571366598841613	1
ENSMUSG00000015243	Abca1	-0.226821335815392	0.00546580125607653	0.0360706982728597	0.382332523112989	0.14634400836058	-0.494453008632159	1
ENSMUSG00000015305	Sash1	-0.321710704741221	8.93420582974629e-05	0.00201371363289641	0.431543029411401	0.179428651280884	-0.570562139723352	1
ENSMUSG00000015501	Hivep2	-0.454823789714372	0.00734541408119995	0.0445603308563662	0.411640042945369	0.074792077661697	-0.459931442443293	1
ENSMUSG00000015597	Zfp318	-0.612378735754188	0.000819770323007382	0.00932450074009434	0.540157487489861	0.0541964507028575	-0.565072819876162	1
ENSMUSG00000015599	Ttbk1	-0.714434269226711	2.88453554384364e-05	0.00101396049714644	0.523072176598161	0.0717933575125371	-0.564096690396633	1
ENSMUSG00000015659	Serac1	-0.650406841037895	6.42791016847736e-06	0.000446002568093008	0.653569292398537	0.000256836188217155	-0.626561970213262	1
ENSMUSG00000015709	Arnt2	-0.489552034024085	0.00555516270026729	0.0364807171444023	0.4845548237024	0.0140168639295019	-0.476629795319896	1
ENSMUSG00000015829	Tnr	-0.658958222042909	0.00026270734483191	0.00420925243407089	0.557254004679582	0.0905285055653004	-0.613247530187558	1
ENSMUSG00000016150	Tenm1	-0.61976482095493	7.31466067421411e-07	0.000179985436222448	0.605707766137992	0.183847519642608	-0.741336522236169	1
ENSMUSG00000016200	Syt14	-0.313440681839334	0.00160620011997681	0.0149601814187411	0.443374113078267	0.169623718228198	-0.573320945149715	1
ENSMUSG00000016239	Lonrf3	-0.034062939903095	0.0039583875435416	0.0286730421222475	0.323748441949942	0.145641311640707	-0.437695071221065	1
ENSMUSG00000016481	Cr1l	-0.505166290478082	0.000171850175703765	0.00313939025524288	0.544526413427006	0.140426049203598	-0.644710605920657	1
ENSMUSG00000016534	Lamp2	-0.259359050653764	0.000947977850544216	0.010278569194255	0.435476124827172	0.10074739940479	-0.50548526077184	1
ENSMUSG00000017119	Nbr1	-0.47417436714179	0.00143329753588998	0.0137534965302232	0.521529070638121	0.0339671716743933	-0.529519967909925	1
ENSMUSG00000017167	Cntnap1	-0.844060573608047	2.83843144146567e-07	0.000139813892869006	0.568241080920129	0.130874710362735	-0.659079740782438	1
ENSMUSG00000017291	Taok1	-0.332945936415658	0.000447220840342391	0.00606509070146055	0.540715905430947	0.0476099977085433	-0.55984482403299	1
ENSMUSG00000017412	Cacnb4	-0.474041691621268	0.000365106738933753	0.00528462419126562	0.489563848145546	0.0405106186860867	-0.504612145823141	1
ENSMUSG00000017418	Arl5b	-0.744390353699381	2.63795091592903e-06	0.000297756304638553	0.664384791711331	-0.0183217944836902	-0.620670521883476	1
ENSMUSG00000017485	Top2b	-0.182968604348233	0.000344119243320508	0.00505898770224561	0.544050077172994	0.0399948606027864	-0.556376826984866	1
ENSMUSG00000017548	Suz12	-0.185539897777469	0.00397640229806214	0.0287776005448591	0.443222615715672	0.057274946893638	-0.474870585259437	1
ENSMUSG00000017667	Zfp334	-0.538279185649948	0.000911537468188157	0.0100094783733557	0.310001234299003	0.190031792211616	-0.463362334388488	1
ENSMUSG00000017707	Serinc3	-0.474694760793397	0.00177929185865121	0.0161908844828359	0.452635707828556	0.0958410076840168	-0.517636768392501	1
ENSMUSG00000017740	Slc12a5	-0.811105327868657	1.03718008993459e-06	0.000206698848666798	0.583689672834829	0.0639698253199435	-0.615342866954967	1
ENSMUSG00000017929	B4galt5	-0.792905243329878	9.06678785901687e-05	0.00203572181035692	0.455624537048568	0.129345419343312	-0.54981742326365	1
ENSMUSG00000017978	Cadps2	-0.701222449634006	3.60417756083529e-05	0.00115733045549123	0.566711891351653	0.0484663014525078	-0.585506909649599	1
ENSMUSG00000018076	Med13l	-0.476057413925651	0.000149226818535819	0.00286273309639836	0.49193653338245	0.15081410113352	-0.603401516316615	1
ENSMUSG00000018160	Med1	-0.590939152739841	6.84334672701853e-05	0.00170959532334	0.62164802645267	0.0325080701376745	-0.624190586720933	1
ENSMUSG00000018199	Ro60	-0.321954943867762	0.00195907917200255	0.0172793018346158	0.406336412145117	0.0424763583282676	-0.426572541842912	1
ENSMUSG00000018209	Stk4	-0.386334481921364	0.00577231114601486	0.037337315175698	0.435647385553238	0.0723144061152906	-0.480770516506078	1
ENSMUSG00000018363	Smurf2	-0.511270473897346	0.000126264804010931	0.00255861301169713	0.484851307258243	0.202570173077492	-0.641898070898587	1
ENSMUSG00000018412	Kansl1	-0.653497117511471	0.000121584117585164	0.00249309473762639	0.560368154475956	-0.0238917294479821	-0.516114218105858	1
ENSMUSG00000018415	Gid4	-0.602909052832322	0.00137486623751395	0.0133468294892961	0.516804076094295	0.0403775336134714	-0.530600914835511	1
ENSMUSG00000018481	Appbp2	-0.490824257347286	0.000148613759146512	0.00285551568769641	0.466267421448883	0.143049148820024	-0.572007617439393	1
ENSMUSG00000018501	Ncor1	-0.556499447654598	4.8779198859859e-05	0.00138383717800781	0.622506389711855	0.0465214353531044	-0.637274879407706	1
ENSMUSG00000018547	Pip4k2b	-0.357078500997925	0.00136319503336888	0.0133085364512782	0.595901790161829	-0.0475419948827454	-0.529473303382752	1
ENSMUSG00000018548	Trim37	-0.773534703741431	1.71370255112756e-06	0.000253522842441043	0.683067027293789	0.0161228221380692	-0.668713370527354	1
ENSMUSG00000018707	Dync1h1	-0.640059056837182	7.29344478859228e-08	0.000109924109332647	0.696222750627679	0.0656573125007014	-0.724663617789589	1
ENSMUSG00000018750	Zbtb4	-0.242716975601836	0.000543389787966113	0.00694639409953738	0.275103530854598	0.18901855516634	-0.429032119506154	1
ENSMUSG00000018800	Abca5	-0.614446909085923	3.41759433832664e-06	0.000331569867080614	0.589006756302474	0.0768757554225113	-0.631731094117899	1
ENSMUSG00000018846	Pank3	-0.458939532841475	0.000273093925669613	0.00430417445986735	0.493660073353138	0.0848533909084097	-0.547337620674971	1
ENSMUSG00000018909	Arrb1	-0.624404809006324	0.000202728149502253	0.00351764862720044	0.428357206288058	0.13792571917775	-0.531193993639984	1
ENSMUSG00000018999	Slc35b4	-0.595175903759885	0.00456748126548401	0.0316404031128645	0.373069655317272	0.0992764628885336	-0.44439199137316	1
ENSMUSG00000019302	Atp6v0a1	-0.854010177186409	0.000450382433773303	0.00607802599042246	0.520013045063735	-0.127589211025403	-0.386705275205458	1
ENSMUSG00000019647	Sema6a	0.154464491028142	0.00550653424095152	0.0362898515130651	0.0912368519661802	0.367946240485735	-0.409388276892583	1
ENSMUSG00000019699	Akt3	-0.44764897677616	9.19844224526019e-07	0.000198045746698397	0.68365655784137	0.0231290707141384	-0.67540880480616	1
ENSMUSG00000019726	Lyst	-0.439074070248927	0.000127186734413322	0.0025708138421147	0.506055821076415	0.083177392167203	-0.557750380011138	1
ENSMUSG00000019731	Slc35e1	-0.495772228807109	0.000120843044222724	0.00248212024564461	0.550242935353099	-0.0120707539209404	-0.516754236699271	1
ENSMUSG00000019775	Rgs17	-0.347515664684815	0.0037801103882581	0.027764724260749	0.413219818411191	0.0459023743815024	-0.436166903561207	1
ENSMUSG00000019790	Stxbp5	-0.622240367962447	4.34311914699292e-05	0.00129937934380381	0.620194055663086	0.0509547161527089	-0.638938013310687	1
ENSMUSG00000019791	Hint3	-0.687428223194922	0.00109150134711735	0.0114040136414159	0.565876224016887	-0.0935653473773681	-0.460428369061016	1
ENSMUSG00000019808	Adat2	-0.560212272153687	0.000274583901964597	0.00432200797126259	0.593453834412408	-0.0286599687892136	-0.543649118621407	1
ENSMUSG00000019820	Utrn	-0.545582747935046	5.99926322664959e-06	0.000435213679707799	0.559443949712067	0.234507479181956	-0.741327829424918	1
ENSMUSG00000019828	Grm1	-0.308651021329881	0.000254612712996333	0.00413659326509599	0.441207445560255	0.181524301952853	-0.581657566204042	1
ENSMUSG00000019841	Rev3l	-0.351100169861516	0.00065961463043674	0.00796093453370949	0.46913945758256	0.120537329442647	-0.55506214344567	1
ENSMUSG00000019846	Lama4	-0.601599484434845	0.000390356258180358	0.0055476005148901	0.593632386057028	-0.0644529958594135	-0.512501331927681	1
ENSMUSG00000019849	Prep	-0.615019818306493	0.00649991220961268	0.0406796997203738	0.436397150877429	-0.0103472559040908	-0.409160087341465	1
ENSMUSG00000019850	Tnfaip3	-0.455444770748706	0.00807644521900598	0.0476407534273753	0.470952831566516	-0.00779048006053965	-0.444513126864904	1
ENSMUSG00000019852	Arfgef3	-0.503168688423673	3.5845016486676e-06	0.00033896734414106	0.568580886505691	0.105205646813586	-0.636944957196488	1
ENSMUSG00000019861	Gopc	-0.585422079978363	0.0020322092071559	0.0177296283724158	0.537976883144983	-0.00852655176546581	-0.50810044688579	1
ENSMUSG00000019877	Serinc1	-0.518825852935037	0.00595294476336443	0.038117182693513	0.451575929200857	-0.0578116349899386	-0.382175084867988	1
ENSMUSG00000019888	Mgat4c	-0.395574518321164	0.00626669093653776	0.03950718568462	0.387549204892373	0.0682650495110702	-0.431133239677402	1
ENSMUSG00000019889	Ptprk	-0.827217244198714	1.9431567187215e-05	0.000792847396197129	0.666033241312285	-0.00778830047814831	-0.631467093339196	1
ENSMUSG00000019899	Lama2	-0.415039523926214	0.000448743205264371	0.00606571703084226	0.474942477911595	0.199395908393483	-0.6296246278429	1
ENSMUSG00000019906	Lin7a	-0.53227566216658	0.00338680203126345	0.0254898077970933	0.44423651377459	0.0078024160419061	-0.432553773070665	1
ENSMUSG00000019947	Arid5b	-0.340788344594258	0.000401925113020076	0.00564221186078264	0.426815710834187	0.141793947168062	-0.533101426654839	1
ENSMUSG00000019966	Kitl	-0.463556571006825	9.16009807798699e-05	0.00204904086319646	0.502168823206717	0.0799979080417199	-0.551243291776311	1
ENSMUSG00000019971	Cep290	-0.494879547130919	0.000668719402182618	0.00803668107115992	0.395939902917559	0.247245857532247	-0.595782532303425	1
ENSMUSG00000020014	Cfap54	-0.0715700119398034	0.00442829902240046	0.0310689562485204	0.560609842208576	-0.108227983817019	-0.442551612943357	1
ENSMUSG00000020032	Nuak1	0.000207253285269928	0.00415439969171091	0.0296651448522111	0.189769101658077	0.3467418706207	-0.485261192548844	1
ENSMUSG00000020042	Abtb3	-0.301958788169004	0.00131249469958689	0.0129898429193851	0.26303802588227	0.278738186290232	-0.495974021141101	1
ENSMUSG00000020075	Ddx21	-0.305361827324447	0.00192293380201222	0.0171168791811454	0.319213357560392	0.276339868058614	-0.547710185546683	1
ENSMUSG00000020100	Slc29a3	-0.245220367006401	0.00112807197461938	0.0116798315139424	0.462428844722429	-0.0420667645774442	-0.406352557187058	1
ENSMUSG00000020102	Slc16a7	-0.608236883127381	0.000464978304290179	0.00622915934980743	0.554313261342904	-3.71394649718529e-06	-0.531213625750432	1
ENSMUSG00000020114	Cand1	-0.612555857970422	5.2511299482762e-06	0.000405826744926584	0.559277614833533	0.0900183914213051	-0.61474047337571	1
ENSMUSG00000020115	Tbk1	-0.776253267846175	0.0011032036359791	0.0114815073275787	0.593634068306636	-0.0393973194095942	-0.534426660977131	1
ENSMUSG00000020121	Srgap1	-0.477521064089679	7.24588284888021e-05	0.0017725446080633	0.299631916111217	0.372450303602818	-0.613041268592422	1
ENSMUSG00000020122	Egfr	0.130180983985923	0.00531320623968996	0.0353052232746993	0.407199698435605	0.138678402770373	-0.511576646758166	1
ENSMUSG00000020124	Usp15	-0.675272165733248	3.4137936614411e-06	0.000331569867080614	0.592396269860972	0.169361837629218	-0.715904699875753	1
ENSMUSG00000020135	Apc2	-0.553758347851672	2.44661800831486e-05	0.00091590905672275	0.402050713298848	0.0575250898465211	-0.43563305386038	1
ENSMUSG00000020154	Ptprb	-0.51151634336127	4.80381483402325e-05	0.00137322142314769	0.573366083464554	0.0893746524103272	-0.627678650845928	1
ENSMUSG00000020170	Frs2	-0.494123052234958	1.99721027250545e-05	0.000808065914617391	0.535241403730104	0.0304422621387718	-0.539576657946105	1
ENSMUSG00000020181	Nav3	-0.471639630656597	0.00103834793889772	0.0110157158814692	0.595771637696213	-0.0447466578131295	-0.531794493872387	1
ENSMUSG00000020189	Osbpl8	-0.280525656263933	0.0036898588895757	0.027276902901051	0.505353357728063	-0.0179388616021944	-0.468600463920832	1
ENSMUSG00000020220	Vps13d	-0.595283380635919	3.21754363278205e-05	0.00108568533156556	0.588686122250082	0.102832763409526	-0.654136201806354	1
ENSMUSG00000020231	Dip2a	-0.582158311764929	0.000661247981571385	0.0079766552414269	0.285567402036309	0.205754951628787	-0.45370434295987	1
ENSMUSG00000020255	Nopchap1	-0.428772417142465	0.00550955601511448	0.0362998452864674	0.358876338390045	0.215291373311014	-0.532303109270936	1
ENSMUSG00000020261	Slc36a1	-0.505924997790884	0.00335291891894614	0.0253296637880536	0.217064895857362	0.284804470634945	-0.457224437002229	1
ENSMUSG00000020262	Adarb1	-0.45337226344883	1.48022067436022e-05	0.000664693507290917	0.407543921876391	0.211609094516196	-0.575720882833258	1
ENSMUSG00000020271	Fbxw11	-0.391591351427892	0.00241414790591556	0.0200740560700854	0.395223899801946	0.0809288070396372	-0.449568943469833	1
ENSMUSG00000020299	4930524B15Rik	-0.341362109549832	0.0058808668172077	0.0377875363911531	0.501306134576212	-0.230833495775032	-0.278439070165705	1
ENSMUSG00000020300	Cpeb4	-0.613341806721954	1.08923602111831e-05	0.00055647960621286	0.586880856884645	0.0164980571042447	-0.576863287814018	1
ENSMUSG00000020305	Asb3	-0.414029602158273	0.0027498281782628	0.0219132044582383	0.481432777713201	0.0388845897828314	-0.495397094701852	1
ENSMUSG00000020315	Sptbn1	-0.65465988616176	1.44760685071058e-05	0.000658141448812939	0.659419187401025	0.0707924878852158	-0.69388681482557	1
ENSMUSG00000020333	Acsl6	-0.306011014289576	0.000990192045012567	0.0106403570945122	0.380379858559316	0.130562805039456	-0.47877315219556	1
ENSMUSG00000020340	Cyfip2	-0.703699082884638	9.50606218007667e-06	0.000516688821791976	0.670937875152454	-0.059335249128533	-0.591063787367028	1
ENSMUSG00000020361	Hspa4	-0.233451847997699	0.00529602262359203	0.0352590528838482	0.527586221622401	-0.0967784294104765	-0.42092233665392	1
ENSMUSG00000020366	Mapk9	-0.546262441114532	0.00010632854375413	0.00227305541142473	0.480439451614613	0.0318993767837244	-0.488333095816382	1
ENSMUSG00000020368	Canx	-0.297237698996188	0.000568338834890109	0.0071566175793943	0.480077131088995	0.0875794283102952	-0.536705917065152	1
ENSMUSG00000020376	Rnf130	-0.499872437959511	0.000139724197933476	0.0027326109561783	0.548133465949881	0.0871688168236642	-0.601567286256021	1
ENSMUSG00000020387	Jade2	-0.276797741562481	3.07975857839648e-05	0.00105640538206903	0.476546780477624	0.0821119475207402	-0.528538618705033	1
ENSMUSG00000020431	Adcy1	-0.550227889572946	2.04406035186754e-05	0.0008211444844095	0.551959609894207	0.128066634131828	-0.641019597680605	1
ENSMUSG00000020436	Gabrg2	-0.513200494507401	0.000148489283893889	0.0028553991960265	0.58892468166109	-0.107976932767022	-0.469906337087363	1
ENSMUSG00000020456	Ogdh	-0.641985341242064	0.000235553886167294	0.00392817870749525	0.474780623307657	0.0973529218617943	-0.540181903965413	1
ENSMUSG00000020532	Acaca	-0.455955730868682	0.000181770579523256	0.0032747939725449	0.464077750974709	0.151395970649857	-0.577212652335989	1
ENSMUSG00000020541	Tom1l1	-0.577861755155517	6.49843451896006e-06	0.000446002568093008	0.721457709148349	-0.43460682829829	-0.311115996506158	1
ENSMUSG00000020546	Stxbp4	-0.336847306173792	0.00124669221366004	0.0125365871727266	0.438549260437505	0.0508077078128104	-0.464733118922156	1
ENSMUSG00000020576	Nbas	-0.649149980506298	1.17751967917652e-05	0.000583053584058778	0.602695262802966	0.112424511968341	-0.675954408158379	1
ENSMUSG00000020580	Rock2	-0.459722999004182	0.000360360423629988	0.00523477786470694	0.596418790019423	0.0120740423544791	-0.582132794162094	1
ENSMUSG00000020590	Snx13	-0.48525340223269	0.000510926720713087	0.00666367636157411	0.484424806135779	0.0160932786739075	-0.4783220580531	1
ENSMUSG00000020594	Pum2	-0.365404235581239	0.0012637701094009	0.0126555450241251	0.443103218110453	0.129644790496855	-0.538079775707266	1
ENSMUSG00000020598	Nrcam	-0.567242662720931	2.27974256203369e-06	0.00028393078361247	0.700577039624461	-0.0211133585541163	-0.652912140905264	1
ENSMUSG00000020611	Gna13	-0.207115375022941	0.000202913213918711	0.00351764862720044	0.437344683220772	0.158810673149465	-0.55808132709237	1
ENSMUSG00000020623	Map2k6	-0.675323167937806	0.00038529324963392	0.00549489928832532	0.550526617344655	0.0982148227594439	-0.61352597820317	1
ENSMUSG00000020628	Trappc12	-0.760690036290494	0.000154982859050418	0.00292888453224278	0.442575915988887	0.0854573762894083	-0.498910457075878	1
ENSMUSG00000020634	Ubxn2a	-0.20714615335123	0.0002154487618228	0.00367680923042816	0.486230586542934	0.0601441055249938	-0.51859707110466	1
ENSMUSG00000020640	Itsn2	-0.40478822177829	0.00775969956599746	0.0463506057306075	0.525854374777684	-0.116528895944192	-0.401980991877427	1
ENSMUSG00000020646	Mboat2	-0.212186391132273	0.0018269919288024	0.0164695638770621	0.465847086691771	0.0860403089186036	-0.521722061716708	1
ENSMUSG00000020647	Ncoa1	-0.647312379083258	2.35246996885186e-05	0.000894369315053069	0.614525124084656	0.151956218028413	-0.721881601355971	1
ENSMUSG00000020657	Dnajc27	-0.4823559261411	0.000560752907622505	0.00709835419277268	0.40706735477386	0.175856872741632	-0.543980978640564	1
ENSMUSG00000020658	Efr3b	-0.361242527011423	0.0008726180224874	0.00970530913320346	0.4219616712727	0.226169445773572	-0.602278200021603	1
ENSMUSG00000020668	Kif3c	-0.80609485496187	2.86680248597371e-07	0.000139813892869006	0.702773380328095	0.056676519611371	-0.72308311080766	1
ENSMUSG00000020687	Cdc27	-0.625495978196736	0.0006882886121685	0.0082124649153049	0.574662668683401	-0.0250708598865527	-0.528781388420811	1
ENSMUSG00000020715	Ern1	-0.586401593598997	0.00246628377240242	0.0204077694513744	0.462084524634443	0.00732305739144473	-0.449238677992236	1
ENSMUSG00000020716	Nf1	-0.562910115855975	1.29937109949638e-06	0.000224075327229898	0.61790369422184	0.156067575557885	-0.728716835575745	1
ENSMUSG00000020721	Helz	-0.618988840715418	2.11103583593675e-06	0.000275100556667301	0.63867331948648	0.112027638818038	-0.710086115140308	1
ENSMUSG00000020745	Pafah1b1	-0.551068096275768	2.64970938825239e-06	0.000297756304638553	0.619435238839068	0.0563082795205533	-0.642895181801285	1
ENSMUSG00000020783	Ncbp3	-0.213269953944885	0.000591773898354538	0.00735948209640089	0.477416123978251	0.176975092274675	-0.612376991219461	1
ENSMUSG00000020841	Cpd	-0.469664739764444	2.4611881886175e-05	0.000917296630298648	0.595866038685728	0.0752632298410499	-0.636893613184761	1
ENSMUSG00000020850	Prpf8	-0.542616595567017	2.89043089264891e-06	0.000311160047077392	0.639284833251742	0.0469686795784863	-0.653745559830802	1
ENSMUSG00000020859	Spag9	-0.490642892793486	1.94049200415787e-06	0.000267910728428554	0.587177015048234	0.0964386024180175	-0.6470950832037	1
ENSMUSG00000020883	Fbxl20	-0.356562966453785	0.000805104069140314	0.00921855627884593	0.396364428943277	0.244420073561382	-0.59371680877013	1
ENSMUSG00000020900	Myh10	-0.777724871926941	2.5415846399849e-06	0.000295670913158646	0.648631951211956	0.171184458037802	-0.77139202069455	1
ENSMUSG00000020917	Acly	-0.533688002630792	0.000984733132935706	0.0105913714396127	0.370547377682055	0.0989113233896882	-0.441655311577931	1
ENSMUSG00000020948	Klhl28	-0.296746006441975	0.00440239345235258	0.0309344127451766	0.417486115109639	-0.0608483824707295	-0.34684852565155	1
ENSMUSG00000020961	Ston2	-0.254949977849759	0.00310409134016543	0.0239220385352346	0.343844218718603	0.224882201597633	-0.526289302669901	1
ENSMUSG00000020964	Sel1l	-0.69219048175861	3.42515927058926e-05	0.00112220503601888	0.636775829528718	-0.00885538708929597	-0.602495039595246	1
ENSMUSG00000020986	Sec23a	-0.442252934226762	0.00089190173255637	0.00985487302030135	0.523452842324253	-0.0366382444379178	-0.469583843344173	1
ENSMUSG00000021027	Ralgapa1	-0.579263891017533	5.81162160790162e-06	0.000428710994315805	0.688941722815561	-0.0117753188539942	-0.649932413701045	1
ENSMUSG00000021051	Ppp2r5e	-0.58455172159809	0.000140232886485347	0.00273910119067058	0.607694066576995	-0.0980866291348914	-0.496547679976569	1
ENSMUSG00000021061	Sptb	-0.57630003182373	1.79733057751195e-05	0.000754818028732756	0.453627589592181	0.18724926718722	-0.598569548814694	1
ENSMUSG00000021096	Ppm1a	-0.464478976299513	0.00181808000797047	0.0164189974737454	0.499437287901035	0.0377731926594476	-0.511678944482014	1
ENSMUSG00000021097	Clmn	-0.358999859880547	2.88367020922416e-05	0.00101396049714644	0.562047385654673	0.0958034363286608	-0.622456751373345	1
ENSMUSG00000021109	Hif1a	-0.505155886138124	1.0047186794338e-05	0.000534829718231052	0.500472317404922	0.0816434268065534	-0.551057302635454	1
ENSMUSG00000021112	Pals1	-0.438212620033534	0.00220016296762738	0.0187968745705499	0.484747612635158	-0.098610537517434	-0.378265575114294	1
ENSMUSG00000021113	Snapc1	-0.507504301702966	0.00277502869459525	0.022055715867327	0.439267790824746	0.13198422076805	-0.53645115937913	1
ENSMUSG00000021140	Pcnx	-0.47598367657715	2.24703328358806e-05	0.000873950977426491	0.588645168298444	0.0313163704698375	-0.591520110447068	1
ENSMUSG00000021147	Wdr37	-0.526037116468408	6.38144273080736e-06	0.000446002568093008	0.575102734736337	0.0783986222539223	-0.619738915261159	1
ENSMUSG00000021171	Esyt2	-0.617954084117039	9.40388497111848e-06	0.000513043624872288	0.62957490616051	0.0429013334223591	-0.640881285148411	1
ENSMUSG00000021180	Rps6ka5	-0.263489926446777	0.00105919190581238	0.0111388371638725	0.445914961857767	0.135012164036662	-0.54547081531246	1
ENSMUSG00000021188	Trip11	-0.281431182646421	5.87917962874133e-05	0.00155279887806647	0.463199884617464	0.259840052727945	-0.671259935562013	1
ENSMUSG00000021217	Tshz3	-0.785294773443333	0.000353947938851041	0.00516340024044404	0.542852722874302	-0.0832635366374167	-0.447378264863464	1
ENSMUSG00000021219	Rgs6	-0.624107110961365	0.000274991066225857	0.00432559332744313	0.536582212942026	0.11777241853492	-0.61727548695427	1
ENSMUSG00000021236	Entpd5	-0.587353711637567	0.00757409265434478	0.0455465511887457	0.399621012803237	0.0149312327166615	-0.396034965896889	1
ENSMUSG00000021244	Ylpm1	-0.684738232315543	2.74324999389245e-05	0.000984826285999948	0.533558001478764	0.133666191053874	-0.628284335255975	1
ENSMUSG00000021245	Mlh3	-0.630355878820156	0.00132679035963881	0.0130802218856625	0.513625302554087	0.127718192451098	-0.60397766667569	1
ENSMUSG00000021254	Gpatch2l	-0.516252148350114	0.00214275980806387	0.018448586149171	0.361407981670388	0.255771389277639	-0.570149281385385	1
ENSMUSG00000021256	Vash1	-0.599709880934883	0.00658639173762646	0.0410823203210358	0.376514982555818	0.120243665378472	-0.466040065488837	1
ENSMUSG00000021275	Tecpr2	-0.616436877526418	0.00205269403303067	0.0178631049846632	0.544987367478989	0.0118882357711127	-0.532681766800403	1
ENSMUSG00000021279	Cdc42bpb	-0.459054205771427	8.6972785333452e-06	0.000489841504806468	0.515124920489177	0.0397315830294029	-0.528426517286141	1
ENSMUSG00000021301	Hecw1	-0.529715229215478	1.97179518276194e-06	0.000270158346801826	0.610481093942717	0.0853080754888825	-0.659688947747886	1
ENSMUSG00000021302	Ggps1	-0.403875070704868	0.00690245552459979	0.0424426638724894	0.457972859109179	0.0551271863340062	-0.487126944688603	1
ENSMUSG00000021311	Mtr	-0.532809544999889	0.000249223608166053	0.00407719001853203	0.534691576276882	0.150567335215338	-0.644159178912039	1
ENSMUSG00000021313	Ryr2	-0.668084325450649	8.52639851400878e-05	0.00197499676918224	0.611712447063968	0.0599091742317434	-0.638644955889092	1
ENSMUSG00000021340	Gpld1	-0.339873337510078	0.00024175346159558	0.00399838338334419	0.311544706717011	0.351351097289349	-0.605995887398712	1
ENSMUSG00000021357	Exoc2	-0.446871212515399	0.00256693621021825	0.0209364507985771	0.424950264285245	0.0910976871216913	-0.486954479504857	1
ENSMUSG00000021366	Hivep1	-0.605957281566072	3.83307650024116e-06	0.000349252027787491	0.525120623701748	0.151745045716663	-0.636017512716291	1
ENSMUSG00000021371	Mcur1	-0.43070215804717	0.00697786300103194	0.0428044234054653	0.487887033487595	-0.0386935375477661	-0.433701561738097	1
ENSMUSG00000021374	Nup153	-0.360418158170263	1.20850411483719e-07	0.000113336690464544	0.673082685307668	0.038242358829236	-0.678499637395448	1
ENSMUSG00000021375	Kif13a	-0.349832590124073	0.00583737189020797	0.0376370015402339	0.268931204993881	0.171906701661347	-0.408144102072819	1
ENSMUSG00000021395	Spin1	-0.387183929206733	0.00842857582267278	0.0490815448896236	0.531144518987146	-0.0302399548899778	-0.482553536833966	1
ENSMUSG00000021427	Ssr1	-0.494934242642065	2.56446395176218e-05	0.000936970587166628	0.575605185880933	0.0255856656078284	-0.574009093876106	1
ENSMUSG00000021448	Shc3	-0.531375904886451	3.29369020437528e-05	0.00109701720425836	0.591750759072291	0.106770984021041	-0.660519088462665	1
ENSMUSG00000021451	Sema4d	-0.78209529262013	0.00439359236497585	0.0309154030607025	0.350367667412745	0.136816355646724	-0.455483325794736	1
ENSMUSG00000021466	Ptch1	-0.495855864165088	4.66405199929455e-05	0.00134371505269999	0.482006500114153	0.163491012231731	-0.604977531645489	1
ENSMUSG00000021488	Nsd1	-0.274823918281853	0.0003015152709904	0.00463991017527921	0.515915254433059	0.116446212184682	-0.596309221159986	1
ENSMUSG00000021557	Agtpbp1	-0.48698860310741	6.01004210594248e-06	0.000435213679707799	0.68570652867865	0.0115965317869704	-0.66728238863069	1
ENSMUSG00000021573	Tppp	-0.605957469588838	0.000130992425878657	0.0026191968139618	0.619888090591227	-0.0150062043672849	-0.580928991328537	1
ENSMUSG00000021578	Ccdc127	-0.21044695277634	7.01717023831482e-05	0.00172841719230566	0.633719823248343	0.0112028039091158	-0.617117284033601	1
ENSMUSG00000021614	Vcan	-0.12894166409014	0.00411152520207284	0.0294549372319621	0.432207147176892	0.135754369589052	-0.53298358943492	1
ENSMUSG00000021669	Cert1	-0.348064524509208	0.000930592781479614	0.010140223376683	0.425446706720875	0.103877488899541	-0.498612563394564	1
ENSMUSG00000021690	Jmy	-0.301306391539757	6.96714389081473e-05	0.00172648734276399	0.576482499711202	0.0846001097908532	-0.626487491623589	1
ENSMUSG00000021699	Pde4d	-0.30586192836654	0.000274126951072701	0.00431763376758139	0.574264544284865	0.042239742708866	-0.587296629809904	1
ENSMUSG00000021700	Rab3c	-0.386794797101079	0.000195721996734023	0.00343496377674253	0.553816257701483	0.074894932345836	-0.596273646099837	1
ENSMUSG00000021703	Serinc5	-0.473765967169156	0.00190597802356473	0.0169936395844627	0.471280679096382	0.0547649846474702	-0.499563345700606	1
ENSMUSG00000021704	Mtx3	-0.349066305491785	8.08071252739839e-05	0.00190477323446417	0.534329633197704	0.15897613927211	-0.651170020344195	1
ENSMUSG00000021708	Rasgrf2	-0.358381630748519	0.000219131274880308	0.00372173396288004	0.582488966856715	-0.033556034898341	-0.528857062701603	1
ENSMUSG00000021710	Nln	-0.610283427166677	9.39876662453086e-05	0.00209465673182936	0.550318392803174	0.018476220550753	-0.543555152751547	1
ENSMUSG00000021712	Trim23	-0.366395548967498	0.00160922075868319	0.0149767461886864	0.438426024755333	0.0589575849330892	-0.471746160540342	1
ENSMUSG00000021719	Rgs7bp	-0.407252548809073	0.00143900172471149	0.0137917677224535	0.501579054354327	0.0082103484550467	-0.487863981987744	1
ENSMUSG00000021730	Hcn1	-0.600807815516553	0.000123937718333676	0.00251780466714259	0.550501788785908	0.0594338965080876	-0.579568873697738	1
ENSMUSG00000021745	NA	-0.612455006239511	0.0002935546491792	0.00456886986895961	0.624524271015588	-0.16198529963393	-0.456765289210265	1
ENSMUSG00000021756	Il6st	-0.551056697597982	4.54842781872476e-05	0.00132785458136476	0.566462315092762	0.126703091829243	-0.653724923981092	1
ENSMUSG00000021779	Thrb	-0.476056234719202	0.00367402082080576	0.0271848229741976	0.557576711523308	-0.0774973052523244	-0.466534206447426	1
ENSMUSG00000021782	Dlg5	-0.21135547626342	0.00239846628965629	0.019991917078732	0.40532296194911	-0.0370960401818679	-0.355975470042091	1
ENSMUSG00000021796	Bmpr1a	-0.03322045037142	0.0022027118626405	0.0188066837283995	0.397245437274933	0.143767708620823	-0.506490289098424	1
ENSMUSG00000021831	Ero1a	-0.239195550798937	0.00412756815826388	0.0295116183200572	0.496556022905553	-0.0583810579773406	-0.424782762887684	1
ENSMUSG00000021838	Samd4	-0.422550132510518	0.000185265233220692	0.00332155080586154	0.462147095323257	0.309071646199419	-0.713328656776026	1
ENSMUSG00000021870	Slmap	-0.515086765417629	0.00541562273477339	0.0358179721959204	0.435324648713376	0.137546108915787	-0.537538966985017	1
ENSMUSG00000021874	4933413J09Rik	0.0241664982746847	0.00208243828226535	0.0180762839231629	-0.222305715952145	0.552795225591094	-0.270652844604759	1
ENSMUSG00000021910	Nisch	-0.598185750102236	0.00142668965265458	0.0137283297223115	0.361522452698629	-0.00948246332772831	-0.338161861757848	1
ENSMUSG00000021936	Mapk8	-0.432559926135334	0.00135753239126667	0.0132917872596771	0.522360164688387	-0.029945957505652	-0.474392445008878	1
ENSMUSG00000021945	Zmym2	-0.345121699838978	0.00117907712760137	0.0120244042270193	0.530050264092043	0.0300284200024361	-0.534239703923651	1
ENSMUSG00000021952	Xpo4	-0.205850810610458	0.00221351172319366	0.0188810122720523	0.369829766751085	0.193501056134555	-0.523733617254197	1
ENSMUSG00000021959	Lats2	-0.239193951639543	0.000370798421253118	0.00534455058583245	0.43526992683531	0.12793001584834	-0.529072443751079	1
ENSMUSG00000021972	Hmbox1	-0.534184530830144	6.1159528024843e-05	0.00158240435492603	0.522909798060682	0.100418383970206	-0.588987975782039	1
ENSMUSG00000021978	Extl3	-0.66342207144258	4.90990776804511e-05	0.00138653049415834	0.556510668863894	0.0817250901934026	-0.604832178247232	1
ENSMUSG00000021983	Atp8a2	-0.626531017482732	2.40942308695072e-05	0.000909246139573234	0.523347185782655	0.211966644186066	-0.687011866704482	1
ENSMUSG00000021987	Mtmr6	-0.339001454067334	0.000401312654733884	0.0056394250327814	0.558733887502617	-0.04065505761314	-0.499880133445161	1
ENSMUSG00000022008	Gpalpp1	-0.363964618044708	0.00043608655320089	0.00595449162137924	0.547151040655899	0.0625191738730047	-0.579057357767415	1
ENSMUSG00000022013	Dnajc15	-0.560374500923362	0.00111955947094392	0.0116107239940349	0.457399085085602	0.183028883497187	-0.598491062933837	1
ENSMUSG00000022016	Akap11	-0.548144107825595	1.44812460007978e-06	0.000235946463556242	0.652506098529178	0.0420059341293157	-0.66207353678691	1
ENSMUSG00000022024	Sugt1	-0.298841362664056	0.00373300414086466	0.0275115103462135	0.483331458219092	-0.0103490466106328	-0.454137231675614	1
ENSMUSG00000022064	Pibf1	-0.411130045822685	0.00485706363153086	0.0332170256411614	0.485115483245261	0.0721423388649333	-0.52802688461686	1
ENSMUSG00000022094	Slc39a14	-0.436737211300969	0.000325377667576432	0.00486734309921717	0.584025922082098	0.0592721297548001	-0.611554622197545	1
ENSMUSG00000022100	Xpo7	-0.220222368426682	0.000176787666943242	0.0032028984227418	0.513058413965899	0.17140764105012	-0.641662665969446	1
ENSMUSG00000022105	Rb1	-0.360042240774751	0.00116112111884064	0.0118892886028548	0.406231338121256	0.151760964671917	-0.52209587645408	1
ENSMUSG00000022139	Mbnl2	-0.630886077402362	1.91372225652133e-06	0.000266748546206678	0.626552956834435	0.0523021002973132	-0.64621092139307	1
ENSMUSG00000022141	Nipbl	-0.184969635309095	0.00154752109466438	0.0145659683207818	0.393862844182814	0.198204267608675	-0.550880626499473	1
ENSMUSG00000022142	Nup155	-0.397933885397933	1.12750491217658e-05	0.000567612806935824	0.575139573282265	0.211288519454636	-0.736052878918223	1
ENSMUSG00000022201	Zfr	-0.549626167701483	7.5009515511048e-05	0.00181969764289076	0.585940289345383	-0.0766059729531566	-0.49449588428865	1
ENSMUSG00000022231	Sema5a	-0.532467874983299	5.68509333992061e-05	0.00152492036483699	0.495843823994549	0.158204073122655	-0.613612228643723	1
ENSMUSG00000022262	Dnah5	-0.4902964503434	0.00183494793988499	0.0165289258955498	0.475059271309403	0.0167877474482046	-0.469954414022031	1
ENSMUSG00000022263	Trio	-0.600047391788234	3.37039875485082e-06	0.000331569867080614	0.647752102772341	0.0528172527821816	-0.666977528007904	1
ENSMUSG00000022272	Myo10	-0.22752389748055	0.000579807552279293	0.00724804526472933	0.47613964980034	0.196400548616488	-0.628150977764735	1
ENSMUSG00000022306	Zfpm2	-0.419439340641245	7.61503300255845e-05	0.00183741893432141	0.440160198326687	0.201503503240024	-0.598135755398093	1
ENSMUSG00000022307	Oxr1	-0.806410370294093	2.66913221345652e-05	0.000964969328265224	0.624011769181168	-0.0306502632140991	-0.571192298486331	1
ENSMUSG00000022311	Csmd3	-0.596527336841367	0.000134981463748832	0.0026679860793765	0.605038967951251	0.0399392595850769	-0.614775863090238	1
ENSMUSG00000022350	Washc5	-0.424468760567377	0.00088157817764916	0.00977396605785372	0.478196301665363	0.210982963189153	-0.642881548553208	1
ENSMUSG00000022360	Atad2	-0.756287755945316	0.00353268930685791	0.0263492947558218	0.554823123690099	-0.0869238765549566	-0.455647101550753	1
ENSMUSG00000022361	Zhx1	-0.117168873117375	0.000541852538027321	0.00694273756747652	0.526836512572272	-0.126623871470893	-0.394089103678083	1
ENSMUSG00000022364	Tbc1d31	-0.336102940856295	0.00548650903691828	0.0361875489377045	0.470404856990008	0.0140955339519533	-0.463138246823488	1
ENSMUSG00000022377	Asap1	-0.511664194411021	0.00448827902627265	0.0313075963088049	0.524978768754809	-0.028579394439616	-0.478097683255306	1
ENSMUSG00000022387	Brd1	-0.382978721771713	0.00093569018241472	0.0101819643766916	0.403572986345235	0.113578772381102	-0.48613887108082	1
ENSMUSG00000022390	Zc3h7b	-0.506353079398286	0.000770016238321849	0.00890132865335238	0.312834174058301	0.230616003490975	-0.501588419860454	1
ENSMUSG00000022416	Cacna1i	-0.586332770315663	0.00537206937340931	0.03560804861748	0.33720797886507	0.0939399572327788	-0.405355108991043	1
ENSMUSG00000022507	Hapstr1	-0.380873712046666	0.0075988511113543	0.0456498992773288	0.459341914510428	0.0504608444428152	-0.484355906959943	1
ENSMUSG00000022521	Crebbp	-0.511513841323932	0.00355315099780017	0.026477343374831	0.388744503573592	0.164666832282997	-0.516630294172249	1
ENSMUSG00000022533	Atp13a3	-0.288908653654305	0.000180327590397475	0.00325480502608138	0.532245006500026	0.039427376645822	-0.544567085794292	1
ENSMUSG00000022565	Plec	-0.512938461827828	0.000731155662206058	0.00857472947488512	0.352502979705337	0.116927164208027	-0.44012662423298	1
ENSMUSG00000022601	Zbtb11	-0.423663274550428	1.24202803379137e-05	0.000601299557606223	0.550485148654822	0.0585060251633302	-0.578741039478799	1
ENSMUSG00000022604	Cep97	-0.226187462130595	1.75208521833205e-05	0.000739926146319772	0.394138783524248	0.366746411341063	-0.698619444134162	1
ENSMUSG00000022619	Mapk8ip2	-0.853579317492629	0.000272305213953721	0.00430017546121809	0.365987773939719	0.0730049705360188	-0.414617632577812	1
ENSMUSG00000022623	Shank3	-0.293456886381356	0.000905949165976147	0.00996626742169197	0.375154737629094	-0.0026102809557966	-0.357239294391514	1
ENSMUSG00000022629	Kif21a	-0.591496796922317	3.97624469020504e-05	0.00123401756061267	0.604911964464178	0.0159059081712508	-0.593624968927963	1
ENSMUSG00000022636	Alcam	-0.463169572143206	0.00709141303282466	0.0433246348805508	0.522464157994752	-0.103805663743067	-0.40986486230314	1
ENSMUSG00000022637	Cblb	-0.430216863682827	8.87266685935396e-05	0.00201186044275827	0.619359670778812	0.0345521859696948	-0.62378618055326	1
ENSMUSG00000022641	Bbx	-0.383437878446717	0.00251822244565506	0.0206910535173135	0.3509917257982	0.297648915687291	-0.596809871783007	1
ENSMUSG00000022656	Nectin3	-0.305414648182716	0.00833681522447728	0.0486529434470099	0.514326649189803	0.00542433386182762	-0.497642664269372	1
ENSMUSG00000022672	Prkdc	-0.544887138098535	0.00153746870500702	0.0145105754804459	0.52297476051897	0.0122345620077298	-0.511889387254099	1
ENSMUSG00000022710	Usp7	-0.323540146449772	0.00369321876447694	0.0272850114235897	0.475581208285869	0.0316672700932556	-0.483474185938877	1
ENSMUSG00000022762	Ncam2	-0.61882159815785	2.35516511179688e-05	0.000894369315053069	0.584535166659942	0.0499206778308398	-0.603860127817733	1
ENSMUSG00000022772	Senp5	-0.180972076806358	6.41095218084702e-05	0.001635912178719	0.555382415808308	0.113670462050954	-0.631703136110853	1
ENSMUSG00000022811	Zfp148	-0.303586142324987	1.94993748180986e-05	0.000793306444837934	0.595174278944685	0.0366285727589241	-0.602425351819374	1
ENSMUSG00000022812	Gsk3b	-0.649780595432313	5.45777986335657e-06	0.000413864476808114	0.618696480318706	0.092227097611484	-0.673616170715483	1
ENSMUSG00000022829	Stxbp5l	-0.66850819965298	3.04251201530648e-07	0.000139813892869006	0.668385216268446	0.0793926933654004	-0.71000443895196	1
ENSMUSG00000022849	Hspbap1	-0.098441384777025	0.00493963843221828	0.0335668756601183	0.427103011854241	-0.471638818383261	0.00337691305843774	1
ENSMUSG00000022861	Dgkg	-0.456956649664732	0.000361141471518874	0.00523988262358226	0.552620186063435	0.0697496921908537	-0.590625325644474	1
ENSMUSG00000022867	Usp25	-0.322467084537934	0.00216579672093981	0.0185923895082743	0.49947358199555	-0.083128746909806	-0.405924529199555	1
ENSMUSG00000022883	Robo1	-0.3664196336398	0.000229655655843628	0.00386456139917184	0.547279494509887	0.0362530188838394	-0.556197573761961	1
ENSMUSG00000022892	App	-0.789551282535083	6.08080302609993e-06	0.00043770890797425	0.561350483669344	0.0325926424755402	-0.566479442349116	1
ENSMUSG00000022897	Dyrk1a	-0.357034137504867	0.00412438759650644	0.0295032579359704	0.482253921682394	0.0928662703155572	-0.543417994804981	1
ENSMUSG00000022905	Kpna1	-0.472336536102916	0.000553086145712188	0.00703063748956442	0.550071100540973	0.00982650005440405	-0.535749658899438	1
ENSMUSG00000022914	Brwd1	-0.514987444904192	0.00333964816977194	0.0252928002405404	0.508695542144241	0.0396378416004655	-0.522183005955345	1
ENSMUSG00000022935	Grik1	-0.491590053216437	0.00104292841548496	0.011040498349526	0.487617099861693	0.0686614449736408	-0.527378485052688	1
ENSMUSG00000022946	Dop1b	-0.839159281009578	6.05161515253177e-07	0.000159291539914779	0.649489054792441	0.101478532446529	-0.711220726733513	1
ENSMUSG00000022957	Itsn1	-0.465727277493026	1.59766192643368e-05	0.000693865193650446	0.53239053953818	0.201373326893713	-0.686409261422764	1
ENSMUSG00000022973	Synj1	-0.62596467414793	4.4117898028109e-06	0.000364335271592404	0.677007696593301	0.017538741829425	-0.664145441669264	1
ENSMUSG00000022995	Enah	-0.505029842304059	2.5200103843886e-05	0.000927748555864834	0.505582586476898	0.196324688638068	-0.656300747931882	1
ENSMUSG00000023025	Larp4	-0.38916121029733	0.000215787854687726	0.00367999174536056	0.551473159904979	-0.0582042718513229	-0.477566373705695	1
ENSMUSG00000023026	Dip2b	-0.592481628326866	4.57624455915475e-06	0.000372809328714384	0.666620106820256	0.0176565483775385	-0.654293748866395	1
ENSMUSG00000023032	Slc4a8	-0.569501207447745	1.46554392585662e-06	0.000237182055222191	0.609429953280978	0.118566492479691	-0.68778271948067	1
ENSMUSG00000023033	Scn8a	-0.654369836531538	4.89194284651619e-05	0.00138618460400578	0.556697942407448	0.156882794416875	-0.670774639921915	1
ENSMUSG00000023118	Sympk	-0.567110408179499	0.00554219485813606	0.036435247221672	0.321269276248687	-0.119124407947819	-0.203649199450658	1
ENSMUSG00000023169	Slc38a1	-0.440579290330736	7.90921423221272e-05	0.00188275214210837	0.419162211572514	0.262990104157683	-0.631813460561609	1
ENSMUSG00000023235	Ccl25	-0.265886329099204	0.000447700980699999	0.00606509070146055	0.335394731364983	0.392829751683433	-0.665145983614462	1
ENSMUSG00000023805	Synj2	-0.542056202703139	0.000832716819067615	0.00941403346225807	0.509937460148505	0.0556636497270792	-0.537395759486847	1
ENSMUSG00000023830	Igf2r	-0.727506067359843	2.06465917118833e-06	0.000275100556667301	0.618090428176826	0.153143909687814	-0.726337581312978	1
ENSMUSG00000023845	Lnpep	-0.534066763016089	7.41311966314403e-06	0.000463385813583221	0.589858291809725	0.104685324534067	-0.656880521951615	1
ENSMUSG00000023919	Cenpq	-0.713490826432317	0.00309017294020799	0.0238681711339447	0.59299446469212	-0.194950265816947	-0.397704879406792	1
ENSMUSG00000023923	Tbc1d5	-0.687709753756551	0.00336997926365538	0.0253948999886831	0.336852648308718	0.15753654092335	-0.460661594603713	1
ENSMUSG00000023960	Enpp5	-0.475472922690816	2.32573195720032e-05	0.000888790814832463	0.604734090724387	-0.013951323382491	-0.567329428984595	1
ENSMUSG00000023977	Ubr2	-0.639971806810783	5.55734321509629e-06	0.000419195073518982	0.570781389892925	0.194893072757112	-0.717530270643277	1
ENSMUSG00000024019	Cmtr1	-0.361981617514215	0.00675542394595011	0.0418173440465605	0.441534208676101	-0.0541840873235832	-0.375725873573106	1
ENSMUSG00000024054	Smchd1	-0.336252431361007	0.00122650472192535	0.012380048080581	0.516361330785951	-0.0542646160131155	-0.447364736325074	1
ENSMUSG00000024073	Birc6	-0.595760480273973	7.55621614020598e-06	0.000463640193396761	0.596010295450467	0.12585678071119	-0.68130121626229	1
ENSMUSG00000024074	Crim1	-0.483483629040124	1.7363864377118e-05	0.000735873858681586	0.623328321386091	-0.0301078046221142	-0.571011978950658	1
ENSMUSG00000024077	Strn	-0.287480544355708	0.00593406666575038	0.0380265967520342	0.484598092237034	0.048393656163543	-0.50675095420364	1
ENSMUSG00000024083	Pja2	-0.560317081463073	4.25018840837854e-06	0.000362193993425939	0.636481942266728	-0.0386597472718759	-0.576134582476084	1
ENSMUSG00000024085	Man2a1	-0.536329825884391	0.00269703221857663	0.0216067225643711	0.499029170899894	0.0771210423424273	-0.545717200828749	1
ENSMUSG00000024109	Nrxn1	-0.557302037158807	0.000215254345134515	0.00367609297349412	0.604027092966735	0.0120707953431672	-0.589421243351741	1
ENSMUSG00000024120	Lrpprc	-0.472302892924506	6.77575147917458e-06	0.000448177685764548	0.580836007965499	0.192815842524893	-0.725348369842918	1
ENSMUSG00000024122	Pdpk1	-0.664195230200319	2.31008953536331e-06	0.00028393078361247	0.6471341703087	0.00910127377210624	-0.628133861096427	1
ENSMUSG00000024127	Prepl	-0.59993847363719	3.15145507378246e-07	0.000139813892869006	0.670010339224317	-0.00341587942673561	-0.63910434725831	1
ENSMUSG00000024130	Abca3	-0.575852834177809	3.16513750989369e-09	7.63241259135765e-05	0.696176745492807	-0.00541798826070586	-0.662428641369125	1
ENSMUSG00000024163	Mapk8ip3	-0.790020962500977	1.41391699526608e-05	0.000652249244442374	0.400069512308701	-0.000787012656312673	-0.382711313221469	1
ENSMUSG00000024228	Nudt12	-0.41006769751905	0.00603908892269716	0.0385255529846347	0.306985962257957	0.123584173404718	-0.402331032226309	1
ENSMUSG00000024236	Svil	-0.239063596100341	0.00439559868954878	0.0309204978995856	0.363121982210677	0.192748992411459	-0.516647267978618	1
ENSMUSG00000024241	Sos1	-0.240718310532173	4.3693896267192e-05	0.00130239136537338	0.501993566879839	0.141664934490036	-0.605033985938615	1
ENSMUSG00000024261	Syt4	-0.27451044117036	0.00118306578867173	0.0120530475504187	0.483147266149997	0.0187039318042732	-0.479382070389241	1
ENSMUSG00000024276	Zfp397	-0.0434498189991538	0.00190627001227385	0.0169936395844627	0.377282391523375	0.0651071645642484	-0.418531060870289	1
ENSMUSG00000024283	Wac	-0.250249841425884	0.000411120932726725	0.00572719247358305	0.505689900941197	0.0757199444875025	-0.550874439828547	1
ENSMUSG00000024294	Mib1	-0.528571241041136	8.74278684233537e-06	0.000490287353293198	0.620197100401588	0.0565933025046405	-0.643874694243102	1
ENSMUSG00000024298	Zfp871	-0.55511193097596	1.40283144776559e-05	0.000651789547811551	0.589613668994927	0.0815190961100506	-0.636375641883133	1
ENSMUSG00000024302	Dtna	-0.336133009701279	0.00134859263961322	0.0132572209179099	0.561451818453467	0.0106886618197755	-0.547410571776917	1
ENSMUSG00000024304	Cdh2	-0.563464232200512	0.000406928832942047	0.00568750764602639	0.48484454120777	0.0838192174660002	-0.537984500606834	1
ENSMUSG00000024350	Dnajc18	-0.375669320620847	0.000816703575909116	0.00930278225293927	0.433667914865858	0.204817715546153	-0.594813919516086	1
ENSMUSG00000024378	Stard4	-0.569657364746902	0.000123641536784973	0.00251479873336831	0.540491525038015	0.0794146274988897	-0.587458843889614	1
ENSMUSG00000024383	Map3k2	-0.360220634329236	4.22475914489205e-06	0.000362193993425939	0.602097685947194	0.0647773290608047	-0.633690445294236	1
ENSMUSG00000024384	Iws1	-0.711053387899873	0.00111723542348919	0.0115925193640354	0.471523121570379	0.138055561016367	-0.5726749407276	1
ENSMUSG00000024393	Prrc2a	-0.417236890362746	0.000145303651837733	0.00281660149551053	0.370287459871457	0.128485186139996	-0.467283353582625	1
ENSMUSG00000024413	Npc1	-0.181822479250905	0.00546386516195096	0.0360677920928786	0.374583840279407	0.135180924848613	-0.477259489510383	1
ENSMUSG00000024431	Nr3c1	-0.371191008622132	0.000224702637463699	0.00379711240350359	0.445580290448097	0.242556327442082	-0.639251231524602	1
ENSMUSG00000024462	Gabbr1	-0.692599223732379	1.0205532843091e-05	0.000537816661407986	0.658668052434383	0.0157185033446115	-0.644977240676067	1
ENSMUSG00000024472	Dcp2	-0.662578074779213	4.33307900368762e-07	0.000142967788755243	0.597655998726475	0.108528642157074	-0.667716227333678	1
ENSMUSG00000024483	Ankhd1	-0.291903420589038	0.000117281077953984	0.00244224172174644	0.511267689181626	0.19554270358275	-0.661064734433956	1
ENSMUSG00000024502	Jakmip2	-0.570663605894834	0.00223340479869731	0.019003642666121	0.56052577620495	-0.0796896417048007	-0.46744209903801	1
ENSMUSG00000024515	Smad4	-0.533490026926901	0.00277715888725929	0.0220653737750809	0.398346731540868	0.108710564900706	-0.476870695348134	1
ENSMUSG00000024527	Afg3l2	-0.889157521328839	0.00495125437519066	0.0336227958331026	0.424424242513108	0.06764598859191	-0.465930139092883	1
ENSMUSG00000024544	Ldlrad4	-0.347980247146415	0.00059628189747677	0.00741172251327569	0.529953830493563	0.0790717667381762	-0.577060216785615	1
ENSMUSG00000024548	Setbp1	-0.439678516806167	8.7521012473727e-05	0.00199856221097676	0.57250318769062	0.157618680904804	-0.686565233995144	1
ENSMUSG00000024563	Smad2	-0.308844446156398	0.000357866000018229	0.00520810479493273	0.536235529893226	0.0764858489720556	-0.580817500664919	1
ENSMUSG00000024593	Megf10	-0.369341923429848	0.000517396955869545	0.00672588150611224	0.32509403179593	0.339814237313618	-0.608885904787245	1
ENSMUSG00000024597	Slc12a2	-0.434079379622535	0.000194964754601062	0.00342916126363968	0.460097024045186	0.128147902456128	-0.553055729359054	1
ENSMUSG00000024639	Gnaq	-0.344620853142184	0.00789355609734595	0.0468532471489577	0.445136321538475	0.0375146219622017	-0.459414269024648	1
ENSMUSG00000024740	Ddb1	-0.206266934398947	0.00102900431862327	0.0109599868106367	0.469572002323651	0.0526099569339868	-0.496040214544059	1
ENSMUSG00000024754	Cemip2	-0.64957184884298	1.54933426308854e-05	0.000680521792716157	0.504520287397498	0.220787616242497	-0.676687772968186	1
ENSMUSG00000024759	Atl3	-0.48150281604062	0.00046338703639162	0.00621129238218316	0.390061411532323	0.19021245205046	-0.54024474826274	1
ENSMUSG00000024780	Cdc37l1	-0.580753316068483	0.000785203079030051	0.00905518271053594	0.476539972103926	0.123476439868993	-0.564726024818249	1
ENSMUSG00000024805	Pcgf5	-0.129395564058622	0.00335984277751497	0.0253502029840413	0.399833714430324	0.0366479767479913	-0.415240955983544	1
ENSMUSG00000024811	Tnks2	-0.524625520594159	3.46235432026771e-05	0.00112978636101401	0.615789132902157	0.00776188411426676	-0.596922900964499	1
ENSMUSG00000024887	Asah2	-0.456468228409325	0.0021639972910067	0.0185835579328118	0.412279418240993	0.148638676441908	-0.525159951034312	1
ENSMUSG00000024897	Apba1	-0.393227308526356	1.23838066295681e-05	0.000600851334135624	0.555873529233393	0.165750176833413	-0.677743536911225	1
ENSMUSG00000024908	Ppp6r3	-0.326683321752954	0.000569865326467627	0.00716576382141342	0.528006318574549	0.0706327006038015	-0.567809668328937	1
ENSMUSG00000024921	Smarca2	-0.601346583252458	0.00016103528846362	0.00300325208508255	0.539658414671688	0.0643711304858177	-0.573497386568798	1
ENSMUSG00000024924	Vldlr	-0.251670565006421	0.000530335516575434	0.00683697033598625	0.47593490545978	0.0785670389057222	-0.524850443441502	1
ENSMUSG00000024943	Smc5	-0.520880398498414	0.00287204958722576	0.0226476794461615	0.531425426016424	0.10080670908786	-0.597488570384199	1
ENSMUSG00000024976	Shoc2	-0.421438975563803	0.00248318252059899	0.0204974027799344	0.516160824684142	-0.000557144850141209	-0.494166621911797	1
ENSMUSG00000024983	Vti1a	-0.541702995656298	1.0651052811296e-05	0.000553367627426807	0.619165825111168	-0.0477957868161421	-0.551545935600701	1
ENSMUSG00000025006	Sorbs1	-0.515588562092355	5.16680318168653e-06	0.00040088951411402	0.661925687147071	0.0248146958613219	-0.656058309061225	1
ENSMUSG00000025016	Tm9sf3	-0.350448918409705	0.00208839210164784	0.0180972535378912	0.399455229294003	0.0837248015096761	-0.45607046272765	1
ENSMUSG00000025019	Lcor	-0.581643296033635	7.73980782880213e-06	0.000467426267292485	0.666662310775351	0.0792183907295143	-0.708200806381392	1
ENSMUSG00000025060	Slk	-0.386225207038	0.00598111999414492	0.0382569569068463	0.516316601886121	-0.0188388757582654	-0.478319393852403	1
ENSMUSG00000025078	Nhlrc2	-0.380081920025489	0.000381176357285209	0.00545824624677881	0.522909723137409	-0.116955413902015	-0.398785830842397	1
ENSMUSG00000025092	Hspa12a	-0.765073137841219	3.51177231017202e-05	0.00114281885948027	0.662791219322717	-0.0036290124374288	-0.631999532634882	1
ENSMUSG00000025153	Fasn	-0.654368886598342	3.5947836766519e-07	0.000139813892869006	0.502228528654803	0.0150255373293587	-0.494449685123964	1
ENSMUSG00000025192	Entpd7	-0.777756420974832	1.7497820795792e-06	0.00025533149652223	0.651675749601199	0.126701199640398	-0.735386143053181	1
ENSMUSG00000025203	Scd2	-0.339809782895899	0.000403709990791445	0.0056599201848517	0.376281291352804	0.157642324682565	-0.49853993831045	1
ENSMUSG00000025217	Btrc	-0.69618944392295	0.000157356145070735	0.00295981753684531	0.571674237271048	0.0240303098895211	-0.56888099853799	1
ENSMUSG00000025220	Oga	-0.506930918980255	5.30135231406356e-05	0.00145766031586464	0.63227661797069	-0.00520742465315564	-0.601375262317008	1
ENSMUSG00000025224	Gbf1	-0.690866898988361	9.78170925204817e-07	0.000204270215741517	0.550620694916383	0.130251500305746	-0.641648228729124	1
ENSMUSG00000025234	Arih1	-0.120244358448391	0.000800554083127185	0.0091882728036787	0.445286703279959	0.00673443307928505	-0.432625719587689	1
ENSMUSG00000025241	Fyco1	-0.195374759601234	0.00340466161616085	0.0256047559126036	0.36340772952889	0.231739079166767	-0.551037435069413	1
ENSMUSG00000025255	Zfhx4	-0.220790418453545	0.00339784560975777	0.0255649450963179	0.366249617118834	0.163647390405459	-0.494180683010356	1
ENSMUSG00000025261	Huwe1	-0.63002015387331	2.31291799662655e-06	0.00028393078361247	0.615456971492452	0.144255734157669	-0.716036698401544	1
ENSMUSG00000025262	Fam120c	-0.451505415487961	5.83527849956482e-06	0.000428999712617397	0.557922032041258	0.147722202870589	-0.66393220821798	1
ENSMUSG00000025266	Gnl3l	-0.359473586978313	0.0011897583163304	0.0121054143628655	0.439769092622537	0.0995968591879581	-0.508592632219438	1
ENSMUSG00000025270	Alas2	-0.870892662692944	0.000264147250466335	0.00422530964128038	0.641411656442728	-0.0483963720883488	-0.572339345180301	1
ENSMUSG00000025272	Tro	-0.386974652151051	0.000306743859396625	0.00469341461008263	0.52532868154599	0.101058845521692	-0.591866476313081	1
ENSMUSG00000025278	Flnb	-0.118040877565928	0.00848214455209026	0.049238910382548	0.262606967600694	0.237574127026363	-0.459542371765347	1
ENSMUSG00000025314	Ptprj	-0.323161910308817	0.000808076079114513	0.00923067104299733	0.52680977011534	0.0891476575148331	-0.582863563352682	1
ENSMUSG00000025321	Itgb8	-0.582056830243369	3.01473762971698e-05	0.00104450263222694	0.51132477962109	0.0714823949854865	-0.552566676082499	1
ENSMUSG00000025323	Sp4	-0.402690807581128	0.000637037867778654	0.00776592326773931	0.49546052033507	0.0185924780042962	-0.491084750241545	1
ENSMUSG00000025332	Kdm5c	-0.244705847504815	0.00738434445949544	0.0447177504510982	0.269590144197012	0.190523883413414	-0.425065619508885	1
ENSMUSG00000025437	Usp33	-0.496145095352985	0.000155147217984112	0.00292969460804142	0.587180113373099	-0.0728674694022275	-0.498955239588916	1
ENSMUSG00000025531	Chm	-0.307657961146598	0.0023338627287078	0.0196161609759706	0.490114426168193	-0.0743021935737406	-0.404678572367535	1
ENSMUSG00000025544	Tm9sf2	-0.441194370689428	0.00157164371327519	0.0147350764004346	0.471834454780323	-0.0037321267098018	-0.448909074960155	1
ENSMUSG00000025551	Fgf14	-0.808052717855889	2.73442172357942e-06	0.000303706597856697	0.642478792097061	0.0612161997030184	-0.669273017166547	1
ENSMUSG00000025571	Tnrc6c	-0.477594132479212	0.00459647904052266	0.0318014221988136	0.426646993853996	0.165399187841567	-0.553594325138214	1
ENSMUSG00000025583	Rptor	-0.678108814566461	5.01376246376631e-07	0.00015022280085919	0.460519781410934	0.14605253346604	-0.569127423968174	1
ENSMUSG00000025597	Klhl4	-0.65359877727993	0.00850622909316335	0.0493193576226355	0.398383197216172	0.0238862596151225	-0.402684374495435	1
ENSMUSG00000025607	Copg2	-0.81859108001762	0.000675695282396146	0.00810229539517686	0.467621469069225	0.119964574940295	-0.553106244264077	1
ENSMUSG00000025609	Mkln1	-0.370675127321304	3.04338557661453e-05	0.00104990271522865	0.516221950231968	0.153062910165802	-0.628642748700657	1
ENSMUSG00000025612	Bach1	-0.198175426250206	0.00178313693527486	0.0162075250875303	0.413149791054534	0.194826646659312	-0.566408532254174	1
ENSMUSG00000025656	Arhgef9	-0.459436564960316	0.00540526183122162	0.0357594332971415	0.538040735281787	-0.0812802667090033	-0.444502137941351	1
ENSMUSG00000025658	Cnksr2	-0.411569773652895	0.000123073786033047	0.00250752930780263	0.655116532083892	-0.0550698317828804	-0.579633907103683	1
ENSMUSG00000025747	Tyms	-0.621032385940074	0.00496414991703454	0.0336883520181775	0.452421667058674	-0.0226068186185353	-0.413789797973399	1
ENSMUSG00000025757	Hspa4l	-0.501140272629596	1.25298475798241e-06	0.000220990256551682	0.610178177065735	0.0408717322434227	-0.620516852067677	1
ENSMUSG00000025777	Gdap1	-0.525968362414885	2.4408703377296e-05	0.00091538331763626	0.573779390842519	0.0373870188818664	-0.582585557745761	1
ENSMUSG00000025860	Xiap	-0.416116900822986	0.000199459322410302	0.00348281107936424	0.478993185458852	0.108497549535459	-0.553970491908273	1
ENSMUSG00000025862	Stag2	-0.170426416550979	0.00333739936191168	0.0252928002405404	0.446170079716937	0.0240912656682805	-0.448659517188535	1
ENSMUSG00000025899	Alkbh8	-0.421884381056231	3.95677745173162e-06	0.000349679841228788	0.637853694605929	0.0953330499633637	-0.694692876048678	1
ENSMUSG00000025907	Rb1cc1	-0.320710636090745	0.000128755691822193	0.00259383020267364	0.602589793383045	-0.0536776327576614	-0.530513956662518	1
ENSMUSG00000025909	Sntg1	-0.501522614120347	0.00481443209169807	0.0329815953009112	0.504336061031044	0.0156757719516543	-0.497038358945752	1
ENSMUSG00000025920	Stau2	-0.529480407113821	0.00804244775631495	0.0474983064403083	0.447640419581495	-0.087928534210454	-0.352051267998099	1
ENSMUSG00000025937	Lactb2	-0.80704449218125	0.00452487602424769	0.0314772092280026	0.469663421229001	-0.0134777969828887	-0.438301039651073	1
ENSMUSG00000025949	Pikfyve	-0.564966709294591	1.07396553718066e-05	0.000553367627426807	0.680575873490492	-0.0300411161673872	-0.625932568781909	1
ENSMUSG00000025961	4933402D24Rik	-0.172928363514838	0.00575703981219335	0.0372685256459679	0.263229753989234	0.295017361729567	-0.510402039086339	1
ENSMUSG00000025964	Adam23	-0.741758411714062	0.000129892922635037	0.00260802492624586	0.535147876228479	0.15289176117705	-0.646630339082194	1
ENSMUSG00000025986	Slc39a10	-0.594338810037552	0.000102996152529216	0.00222349975119921	0.64285791894893	-0.0779566859725609	-0.547860072100063	1
ENSMUSG00000026014	Raph1	-0.394898532106432	0.00037455941871533	0.00538588301902294	0.571325078970558	0.0143191751628262	-0.56004914561427	1
ENSMUSG00000026068	Il18rap	-0.707165797447975	0.000139353940500867	0.00272979766144429	0.66431090403319	-0.387356995124859	-0.297693912297511	1
ENSMUSG00000026103	Gls	-0.735948507983455	3.98398268402144e-05	0.00123482980003204	0.579651381899984	0.0123944883098971	-0.566344418258627	1
ENSMUSG00000026110	Mgat4a	-0.583046284222523	4.0308811015516e-05	0.00124141770647087	0.576206144172049	0.0994282159420245	-0.639197243780876	1
ENSMUSG00000026112	Coa5	-0.536097402632817	0.000588796186045803	0.00733758719912584	0.597174700833956	-0.125285273753458	-0.462667807098295	1
ENSMUSG00000026113	Inpp4a	-0.608291309218316	5.62721457510537e-06	0.000421411963553077	0.627740237907568	0.101676539607352	-0.690551366817957	1
ENSMUSG00000026116	Tmem131	-0.352849709499694	1.76758427127976e-05	0.0007451665580007	0.669112436826247	-0.0256084820303529	-0.618825330181836	1
ENSMUSG00000026123	Plekhb2	-0.396936723313626	0.00144238209890628	0.0138096502632282	0.348309278086217	0.0230364249305696	-0.353953263313531	1
ENSMUSG00000026131	Dst	-0.673515114290594	2.0170718447444e-05	0.000814549395605959	0.53125573692095	0.195758246086778	-0.680408546541883	1
ENSMUSG00000026135	Zfp142	-0.612388025764575	4.65140148541098e-06	0.000376388910802686	0.648796022861854	0.00405280180720242	-0.625309056823891	1
ENSMUSG00000026141	Col19a1	-0.593032393079632	0.00335605890674821	0.0253375092289688	0.48220849056869	0.0156312040546967	-0.475793773676174	1
ENSMUSG00000026153	Fam135a	-0.500729481589284	0.0078316811266109	0.0466649762014072	0.208356021547682	0.277113399661287	-0.442148745353494	1
ENSMUSG00000026159	Agfg1	-0.451417895155641	1.90759731242841e-05	0.000783642275841543	0.649253076700328	-0.0552580949243168	-0.573850032112459	1
ENSMUSG00000026163	Sphkap	-0.528578227921206	0.000121258070216378	0.00248852519591296	0.565961885651856	0.0323392649238927	-0.570676997224792	1
ENSMUSG00000026181	Ppm1f	-0.171546224608107	0.00253305818089419	0.0207833157448393	0.219571656319739	0.313682922995787	-0.484895394927762	1
ENSMUSG00000026219	Trip12	-0.544957355767005	9.0881668107461e-07	0.000198045746698397	0.662073704515696	0.0616361029028556	-0.688418890200858	1
ENSMUSG00000026235	Epha4	-0.132777829421478	0.00604907353034795	0.0385688416474909	0.501503747094296	-0.00296982912640712	-0.478009157146447	1
ENSMUSG00000026254	Eif4e2	-0.47508731464153	0.00745502828489891	0.0450439869862321	0.336065792333083	0.206971350756185	-0.503162982897472	1
ENSMUSG00000026283	Ing5	-0.605358276936293	0.000976536596776221	0.0105172860628235	0.463411325640227	0.151280583726356	-0.576473031165812	1
ENSMUSG00000026311	Asb1	-0.232285021966329	0.00587138583328687	0.0377719091868175	0.50435005543476	-0.110737898423424	-0.386439808671183	1
ENSMUSG00000026312	Cdh7	-0.492964505605475	0.000474969517788247	0.0063247399036396	0.419815486190109	0.257848386334131	-0.627940512307869	1
ENSMUSG00000026319	Relch	-0.548099115414205	0.000160509974747255	0.00299809258795918	0.571083587901355	-0.0283984625043276	-0.522439783714248	1
ENSMUSG00000026361	Cdc73	-0.308428117437265	0.00102487810219533	0.0109305221390262	0.496741748128327	0.00385552185177704	-0.479417756909934	1
ENSMUSG00000026383	Epb41l5	-0.17482883371845	0.000535910399113802	0.00688489257550891	0.363644622537801	0.332656269720808	-0.63956699927107	1
ENSMUSG00000026384	Ptpn4	-0.514622482967188	5.56284413726774e-06	0.000419195073518982	0.579290214304828	0.0363109101961249	-0.586925168463745	1
ENSMUSG00000026409	Pfkfb2	-0.839554042270991	0.0030167928691726	0.0234516258050381	0.578448892810532	-0.0986059754650979	-0.468066627078122	1
ENSMUSG00000026425	Srgap2	-0.406419293064482	0.00299865444336829	0.0233482574256968	0.399414785223975	0.130809917368794	-0.497231180204127	1
ENSMUSG00000026434	Nucks1	-0.307070325478715	0.00846137366146539	0.0491775281929565	0.480983455148915	0.0186487310056474	-0.477260117480996	1
ENSMUSG00000026439	Rbbp5	-0.75488552425622	0.00112119008164654	0.011618555061807	0.433631188207524	0.208163261814627	-0.597706076119899	1
ENSMUSG00000026442	Nfasc	-0.468967327932122	0.00695771500194967	0.042691689454711	0.278959529687005	0.247538589842524	-0.48393248206224	1
ENSMUSG00000026452	Syt2	-0.498605420044833	0.00851051574076562	0.0493322906476344	0.252165860596208	0.185140672758322	-0.403657038401576	1
ENSMUSG00000026455	Klhl12	-0.398706784859046	0.00194484930423916	0.0172017714779632	0.456474128605313	0.131743830552373	-0.552730224980141	1
ENSMUSG00000026463	Atp2b4	-0.52520821534232	0.00271026843483501	0.0216563956595951	0.531038580642109	-0.0508306639922782	-0.464435142122111	1
ENSMUSG00000026466	Tor1aip1	-0.345408928631666	0.00023069739547457	0.00387668083238591	0.443225068866068	0.132011791733858	-0.540267675430408	1
ENSMUSG00000026469	Xpr1	-0.328237332433237	0.00054337118359169	0.00694639409953738	0.496217400312816	0.0897919407007456	-0.554109623412966	1
ENSMUSG00000026490	Cdc42bpa	-0.543762654502776	6.80239831590879e-06	0.000448177685764548	0.604766666451549	0.155325677620112	-0.715478023266971	1
ENSMUSG00000026491	Ahctf1	-0.24523601045459	0.000638774644292575	0.00777165074292188	0.555375715989416	-0.0458657145441876	-0.492102560930431	1
ENSMUSG00000026494	Kif26b	-0.305969945596019	0.000529056650420324	0.00683324695674113	0.243654908158544	0.318930389829728	-0.512566711419607	1
ENSMUSG00000026516	Nvl	-0.473369506403048	0.00636756607613649	0.0400280209488935	0.48817658249645	0.161675287013649	-0.609301767695977	1
ENSMUSG00000026553	Copa	-0.588793695332676	0.00124197048824338	0.012499531032346	0.565148621307893	0.00753975156939282	-0.548198044710052	1
ENSMUSG00000026565	Pou2f1	-0.532608652991768	3.10312001685673e-06	0.000319649844693038	0.541636597893589	0.274211301504675	-0.759003295131231	1
ENSMUSG00000026587	Astn1	-0.422751350679378	0.000250741011340912	0.00409091254903569	0.626614029230766	-0.105907884491802	-0.507835712415784	1
ENSMUSG00000026600	Soat1	-0.139425178284039	0.00177603690797926	0.0161673665530433	0.484095110486648	0.0985875654021418	-0.55018860060992	1
ENSMUSG00000026610	Esrrg	-0.387849433960675	0.00117247538074941	0.0119750408010976	0.379975600358909	0.205530647126549	-0.543982599913026	1
ENSMUSG00000026623	Lpgat1	-0.71408190741745	7.65115048999653e-06	0.000465908694231758	0.607343084657543	0.105401900438182	-0.674263785680154	1
ENSMUSG00000026640	Plxna2	-0.613036541034912	0.00063733773521009	0.00776592326773931	0.582920231563538	0.0094911422796166	-0.566936638076394	1
ENSMUSG00000026663	Atf6	-0.444079898297226	0.00377967135152633	0.027764724260749	0.499681718408417	-0.0199990334084854	-0.4613624925756	1
ENSMUSG00000026667	Uhmk1	-0.564990837252403	3.72619627536939e-06	0.000344266271970335	0.629331429326729	0.0283005972097765	-0.627872308996638	1
ENSMUSG00000026675	Hsd17b7	-0.655380987852584	0.00286907623791126	0.0226316337589114	0.399235662392048	0.0972341313124659	-0.467680708024123	1
ENSMUSG00000026718	Stam	-0.187802015411943	0.00617905868671801	0.0391594799399522	0.371555399970407	0.150793248588306	-0.488018017486367	1
ENSMUSG00000026721	Rabgap1l	-0.362256698375564	0.00442827534376946	0.0310689562485204	0.492729770908443	-0.015134535243559	-0.45895664544917	1
ENSMUSG00000026726	Cubn	0.0949188817254513	0.00418485689558669	0.0298384503785267	0.0771041879868207	0.414436815072047	-0.436523726675394	1
ENSMUSG00000026748	Plxdc2	-0.543426549472282	5.47922121132929e-05	0.00149294847785304	0.510581605984162	0.192956556329164	-0.658144359189475	1
ENSMUSG00000026764	Kif5c	-0.488508025531708	0.000186642952634514	0.00333542294223769	0.615411631701641	0.0208577254520861	-0.608019990151318	1
ENSMUSG00000026771	Spopl	-0.599949783484855	0.000219856003002503	0.00372827542644328	0.602105454736005	-0.0855576073480201	-0.50215482102579	1
ENSMUSG00000026797	Stxbp1	-0.91299790650339	0.000166555705944328	0.00307764313650692	0.501039482340637	0.104595306394834	-0.57168373033851	1
ENSMUSG00000026812	Tsc1	-0.496020723851823	0.00819980393710033	0.0480591287560259	0.365087786504471	0.100572823369412	-0.437877015848376	1
ENSMUSG00000026824	Kcnj3	-0.467959712852446	0.00246700121072471	0.0204077694513744	0.568931634438719	-0.0366676670092588	-0.513141941037338	1
ENSMUSG00000026825	Dnm1	-1.12626995197649	0.000313703331718165	0.00473875465997748	0.528665473666802	-0.159531518073245	-0.367047667283432	1
ENSMUSG00000026827	Gpd2	-0.609439047810516	0.000174742152510324	0.00317299116388099	0.606484480270229	0.00838084838325081	-0.588547535927595	1
ENSMUSG00000026828	Galnt5	-0.530858830597238	0.00222507857658056	0.0189394792783846	0.482146687878831	-0.131235288920969	-0.347226364744652	1
ENSMUSG00000026867	Gapvd1	-0.428003132701402	1.07031226983821e-05	0.000553367627426807	0.620717658743052	0.0326769310748906	-0.623446737652472	1
ENSMUSG00000026904	Slc4a10	-0.519336018859636	5.99857439851453e-05	0.00156377970860302	0.618710595674837	-0.0344662347104968	-0.562773032150015	1
ENSMUSG00000026915	Strbp	-0.546375650921006	0.00163725282824122	0.0151790521723217	0.540290002235928	0.0655119498793206	-0.575100874953847	1
ENSMUSG00000026923	Notch1	-0.598375563755956	0.000551954452506096	0.00701995235639874	0.393764122496111	0.170930736288087	-0.526921678310846	1
ENSMUSG00000026924	Sec16a	-0.33971419128336	0.000559039193253582	0.00709135776229189	0.457840218737379	0.111599540830483	-0.536413141183205	1
ENSMUSG00000026944	Abca2	-0.491281150306698	0.000484694512550814	0.0064113677869722	0.25830160455578	0.126433012450119	-0.358167923593133	1
ENSMUSG00000026959	Grin1	-0.698460896811639	0.00168974807737903	0.0155436833394339	0.363241904924012	0.0691233381755709	-0.408589746455821	1
ENSMUSG00000026961	Lrrc26	-0.75372111786825	0.000685715062780241	0.00819259165860551	0.583050942871765	-0.134976831294442	-0.440652426202814	1
ENSMUSG00000026977	Marchf7	-0.474004452059404	0.00272660410665723	0.0217713017973286	0.432069210104706	0.0609718044335109	-0.467416655229642	1
ENSMUSG00000027002	Nckap1	-0.306653184025876	0.00414607421852479	0.0296232396164465	0.570048778486884	-0.143614324667877	-0.420634211965551	1
ENSMUSG00000027009	Itga4	-0.581243039902568	0.000207235374171678	0.00356693348520759	0.591470089638972	0.0256463969777559	-0.589266099926264	1
ENSMUSG00000027010	Slc25a12	-0.460163020797662	0.00125821962961987	0.0126209268505214	0.370044162077292	0.106197730969465	-0.447548669922414	1
ENSMUSG00000027087	Itgav	-0.48583298646157	0.000268244091878133	0.00427241613708673	0.554292378139673	-0.0588541848705344	-0.479699450622105	1
ENSMUSG00000027104	Atf2	-0.501360798427013	0.000407092900267129	0.00568750764602639	0.565240529670872	0.0117212992780628	-0.551944977802843	1
ENSMUSG00000027111	Itga6	-0.0817357407913471	0.00168560422862232	0.0155256912970798	0.42800473786965	0.161749222343029	-0.551701776675153	1
ENSMUSG00000027130	Slc12a6	-0.7056065293429	8.59724592934333e-08	0.000109924109332647	0.67173854237426	0.0754957110994971	-0.709808183654014	1
ENSMUSG00000027162	Lin7c	-0.429091753044168	0.00575408539364748	0.0372594025731512	0.45806073736103	0.0301105108738503	-0.465321570318942	1
ENSMUSG00000027171	Prrg4	-0.405634120409259	0.0084640598448521	0.0491812865298225	0.438497450166206	0.0877409565592664	-0.497000060065254	1
ENSMUSG00000027175	Tcp11l1	-0.61436494043585	1.09415542584919e-05	0.000557811076932924	0.594139322557636	0.176436670397583	-0.723765604048945	1
ENSMUSG00000027177	Hipk3	-0.571438139949699	1.25078711342334e-06	0.000220990256551682	0.610756206560875	0.0729981879040909	-0.649181445703576	1
ENSMUSG00000027184	Caprin1	-0.533757835221747	8.54519676526111e-05	0.00197499676918224	0.445233027215421	0.110224958111327	-0.523128489428825	1
ENSMUSG00000027189	Trim44	-0.460464558875304	0.000607835380992899	0.0075050396196942	0.486853493259781	0.0744446193957406	-0.5317069730119	1
ENSMUSG00000027194	Ttc17	-0.584291421437859	0.000458620414869101	0.00617141332821065	0.433463075539411	0.133965416136817	-0.532621853178455	1
ENSMUSG00000027200	Sema6d	-0.43884074091312	3.09347281382081e-06	0.000319649844693038	0.528234380561257	0.217073127834109	-0.696163601559353	1
ENSMUSG00000027254	Map1a	-0.710174749865587	3.74661140477123e-07	0.000141165292835396	0.686012365346022	0.0674414535901813	-0.716439788681377	1
ENSMUSG00000027272	Ubr1	-0.479121467713766	4.40165309840101e-05	0.00130877266109546	0.534997505160245	0.0943045804495196	-0.595222450338528	1
ENSMUSG00000027288	Zfp106	-0.483071674548645	1.3192000697317e-05	0.000629121878889094	0.615586565820633	0.0738606761840983	-0.654565217239172	1
ENSMUSG00000027312	Atrn	-0.590749260498104	4.46063853383872e-05	0.00131496133991426	0.596914096663439	0.0754414407089967	-0.638053936589498	1
ENSMUSG00000027340	Slc23a2	-0.567089985965834	9.83784692717919e-05	0.00216450584673357	0.528519755566262	0.0981568648183859	-0.592385355800353	1
ENSMUSG00000027351	Spred1	-0.0947593851058563	0.0061837865832753	0.0391644433768126	0.393890636350291	0.0455080900081723	-0.417298105259519	1
ENSMUSG00000027365	Trpm7	-0.0758986559080077	0.00855224297568734	0.0494672072717018	0.345306738496702	0.183447468043277	-0.49143549226387	1
ENSMUSG00000027366	Sppl2a	-0.218655482526417	0.00584214726879393	0.0376392423526702	0.520537988699943	-0.117785078935845	-0.395786961768615	1
ENSMUSG00000027381	Bcl2l11	-0.650230633621355	0.00210264995846658	0.018173226200166	0.507687619391723	-0.0499648755141151	-0.442814702508803	1
ENSMUSG00000027438	Napb	-0.642135838287335	0.000361668581438279	0.00524430317065704	0.501669798940359	0.0901802449769566	-0.559674605006104	1
ENSMUSG00000027475	Kif3b	-0.564241448524822	3.39553082003692e-05	0.00111631253895168	0.682490528934726	-0.117832202135277	-0.550950246694109	1
ENSMUSG00000027499	Pkia	-0.245822984918039	0.00661356533310343	0.0411985312432075	0.404037206596863	-0.0762351237704082	-0.320496589689541	1
ENSMUSG00000027519	Rab22a	-0.605792979802296	0.000151924117180513	0.00289375842155678	0.606917431736935	-0.0070043743661837	-0.575500377844109	1
ENSMUSG00000027520	Zdbf2	-0.428783634863404	0.00387341651994614	0.0282025140036502	0.433361133360689	0.0635668257727045	-0.470925392021818	1
ENSMUSG00000027536	Chmp4c	-0.670995187549246	0.00202800115580461	0.0177057276868473	0.502346894466556	-0.0951568510767644	-0.398153529171586	1
ENSMUSG00000027550	Lrrcc1	-0.527775739611476	0.00325176927462177	0.0248378727552199	0.470371301885531	0.00392581011092701	-0.454207581487408	1
ENSMUSG00000027598	Itch	-0.496024875237471	8.55845962545263e-05	0.00197499676918224	0.561282389137794	0.0188101767309788	-0.554354527563285	1
ENSMUSG00000027605	Acss2	-0.499399521388325	0.00147560422917634	0.0140144625373605	0.47521941663036	0.0301122080134507	-0.481766789615967	1
ENSMUSG00000027624	Epb41l1	-0.760122894152638	2.85295213115761e-05	0.00101175473440605	0.56765839567652	0.103308980496327	-0.634401320457639	1
ENSMUSG00000027630	Tbl1xr1	-0.561618128013744	0.00039912731810766	0.00562182018040193	0.5458691909627	0.0785618311582832	-0.591866243602672	1
ENSMUSG00000027652	Ralgapb	-0.703528140761672	1.95918218423511e-07	0.000131554062534894	0.707203898149823	0.0919373634962122	-0.758182262119404	1
ENSMUSG00000027660	Skil	-0.360321902863563	0.00218523755065759	0.0187126485428115	0.518653557663264	0.0226977013215173	-0.516903481416941	1
ENSMUSG00000027663	Zmat3	-0.662855838571719	1.79986881695834e-05	0.000754818028732756	0.629427683172226	0.0579592772954282	-0.653915897340298	1
ENSMUSG00000027665	Pik3ca	-0.227057986689954	7.95189617916072e-05	0.00188732307543584	0.523681395130473	0.14408930811386	-0.627939481599668	1
ENSMUSG00000027674	Pex5l	-0.601422463791423	0.000532236457121588	0.00684863923534151	0.533945233799184	0.0696623088217714	-0.572652035943335	1
ENSMUSG00000027677	Ttc14	-0.42717078108158	0.000430323177123583	0.00590030975373086	0.510942119289587	-0.0264228896065742	-0.466532835913365	1
ENSMUSG00000027692	Tnik	-0.592295416926279	0.00742941109223658	0.0449342410529704	0.469758899789618	0.0790304659324927	-0.519337269989363	1
ENSMUSG00000027698	Nceh1	-0.617336731907795	0.000416191193264573	0.00576190734671989	0.499374609063344	0.0242405064866577	-0.499777776861567	1
ENSMUSG00000027709	Mccc1	-0.460644687022881	7.98322533587912e-06	0.000474156393471402	0.566144113146078	0.225497525439468	-0.739865109857912	1
ENSMUSG00000027737	Slc7a11	-0.289244194084023	0.00131277462032601	0.0129898429193851	0.483024482198699	0.101282061742352	-0.551520266131674	1
ENSMUSG00000027763	Mbnl1	-0.433993071305294	0.00076380742863047	0.00884651889240882	0.539082564663124	0.000918649933366322	-0.517424609827201	1
ENSMUSG00000027770	Dhx36	-0.385857433656711	0.00425021006513367	0.030161732051393	0.50673299474758	-0.0748082507791322	-0.420161900534652	1
ENSMUSG00000027782	Kpna4	-0.258660888347635	0.000190823787584307	0.00338098810713297	0.561273029383376	-0.0917370075104016	-0.457616771587557	1
ENSMUSG00000027784	Ppm1l	-0.727522526714439	7.81888071306354e-05	0.00186308784105548	0.566552832372574	0.135560289683202	-0.661561717829905	1
ENSMUSG00000027796	Smad9	-0.361614021687068	0.0060996434164334	0.0387842973556583	0.396987015981121	0.0480126396144578	-0.422456949977914	1
ENSMUSG00000027799	Nbea	-0.551346934959572	1.29732090947074e-06	0.000224075327229898	0.68080639227262	0.0452747076615302	-0.692054828465106	1
ENSMUSG00000027823	Gmps	-0.40028279334178	7.52662848418082e-05	0.00182369496583251	0.593663331249338	-0.0324474954037405	-0.540535800635604	1
ENSMUSG00000027854	Sike1	-0.448219469367332	0.00391492661147427	0.0284436698731819	0.417853562098609	0.10167020361474	-0.489404425174053	1
ENSMUSG00000027894	Slc6a17	-0.420671642368869	0.00527777834273292	0.0351667164842944	0.372668755282826	0.180797387076116	-0.515338604170932	1
ENSMUSG00000027951	Adar	-0.671079121181669	7.7899407979909e-07	0.000189744073134094	0.59546233279742	0.0233922818311254	-0.591119648866398	1
ENSMUSG00000027971	Ndst4	-0.535555915507063	0.00778457746370645	0.0464625599817804	0.446632659966698	-0.0317326057147848	-0.400256935801016	1
ENSMUSG00000027993	Trim2	-0.0690030842724322	0.00102653161088636	0.0109433170932421	0.423910276558443	0.100360452918226	-0.49406274467195	1
ENSMUSG00000028020	Glrb	-0.566824744264914	0.00335755505621996	0.0253408709313578	0.433777721657954	0.00997793025621348	-0.424434338896371	1
ENSMUSG00000028030	Tbck	-0.419676209972568	0.00183735986556991	0.016534447365314	0.545772699115387	0.0676783296934019	-0.582250708467314	1
ENSMUSG00000028034	Fubp1	-0.521152545041405	6.48173613165452e-06	0.000446002568093008	0.6251921287133	-0.0533038535748753	-0.552501584805577	1
ENSMUSG00000028035	Dnajb4	-0.351277349720573	0.00031383392187045	0.00473875465997748	0.543571457393657	0.00527845586319135	-0.525541295549196	1
ENSMUSG00000028053	Ash1l	-0.503056481030351	3.30072960708442e-05	0.00109784543096874	0.594154914420615	0.102644243412504	-0.659212172639002	1
ENSMUSG00000028080	Lrba	-0.377359078062009	0.000407656828933546	0.00569208846143806	0.465139047674115	0.105512454453261	-0.538081651667576	1
ENSMUSG00000028096	Gpr89	-0.529388430983339	0.00252771414579864	0.020753591730265	0.536668518337331	-0.0983519147104429	-0.42824940470168	1
ENSMUSG00000028106	Rprd2	-0.554456426231086	0.00435833858052528	0.0307398134426873	0.437619895138033	0.14828198052175	-0.549132465797197	1
ENSMUSG00000028132	Tlcd4	-0.795743806046661	1.01606606860916e-05	0.000537816661407986	0.610135034276488	0.034271646969633	-0.614700432280067	1
ENSMUSG00000028136	Snx27	-0.241360029673003	0.000321560174707563	0.00481959507787553	0.41990096770657	0.200090209700627	-0.577484027540243	1
ENSMUSG00000028226	Mmp16	-0.831544440515	0.000120786601256118	0.00248212024564461	0.58884796186564	-0.0169892991694819	-0.549446993347922	1
ENSMUSG00000028228	Cpne3	-0.472735782052178	0.00230409187192377	0.0194336731023329	0.420962246267829	0.18832932372147	-0.568210310929633	1
ENSMUSG00000028233	Tgs1	-0.382179993044383	0.0044432319081968	0.0311103641795173	0.421345002814915	0.15017952764949	-0.535196047724325	1
ENSMUSG00000028243	Ubxn2b	-0.308997525478638	0.00433455207056705	0.0306250772427934	0.514521067160225	-0.109740146404033	-0.397060061258436	1
ENSMUSG00000028246	Faxc	-0.594719124287971	0.000107078910282106	0.00228233143276587	0.554023580775772	0.154740456888096	-0.666337164687201	1
ENSMUSG00000028273	Pdlim5	-0.291464498034589	0.00470806420429663	0.0323817057108981	0.353580264378565	0.195718908900053	-0.510101798650317	1
ENSMUSG00000028354	Fmn2	-0.661850475931124	9.71534156823291e-05	0.00214146020636534	0.55226748943592	0.136661088185896	-0.648834796205354	1
ENSMUSG00000028364	Tnc	-0.490834484281802	0.000336708614118437	0.00497816770131944	0.425567321005062	0.273101277964773	-0.646798967515673	1
ENSMUSG00000028370	Pappa	-0.563221216786134	0.00251029570225022	0.0206457266589569	0.201279543154254	0.31040868437555	-0.464500494351377	1
ENSMUSG00000028373	Astn2	-0.416910167986783	0.00233724514266656	0.0196309053884575	0.336009323941621	0.2230578282494	-0.517184535162256	1
ENSMUSG00000028381	Ugcg	-0.457380015256566	0.00113056735309654	0.0116906094136234	0.582497476568039	-0.153298842117967	-0.424090261524536	1
ENSMUSG00000028385	Snx30	-0.00114136752509126	0.00112312906249627	0.0116336487169395	0.288567839996552	0.313997567088629	-0.551292051199222	1
ENSMUSG00000028402	Mpdz	-0.722002587141846	4.73962204568491e-06	0.000380970820032153	0.659548571965178	0.00717574277042768	-0.638346156390756	1
ENSMUSG00000028403	Zdhhc21	-0.650334943886647	3.56451934740964e-05	0.0011553067142935	0.485448294577277	0.198692309840696	-0.63907705341382	1
ENSMUSG00000028405	Aco1	-0.442625399879427	0.00375132938484927	0.0276128073218117	0.509685683657102	-0.0545836454767418	-0.440688090379225	1
ENSMUSG00000028430	Nol6	-0.776312459425008	0.000207059116602787	0.003566445384114	0.522157791187773	-0.134025155946792	-0.383129205101598	1
ENSMUSG00000028431	Elp1	-0.602661077601539	2.92391668324539e-05	0.00102481579796191	0.617717997494915	-0.0126615163531959	-0.5809009207903	1
ENSMUSG00000028434	Epb41l4b	-0.3727021146695	0.00785419640263157	0.0467644671735945	0.388241957542565	0.0827157159591817	-0.444441460775909	1
ENSMUSG00000028456	Unc13b	-0.416766711294933	0.00121162341947505	0.0122554895709821	0.521389821867595	-0.131829111092172	-0.384314773750786	1
ENSMUSG00000028514	Usp24	-0.673497058612495	2.17163063524054e-05	0.00085566505127762	0.602316568747037	0.129017716579255	-0.69011054705608	1
ENSMUSG00000028518	Prkaa2	-0.79122298587459	0.000118752793695142	0.00246862488548676	0.611020277112151	-0.0208379553712649	-0.567327887949243	1
ENSMUSG00000028524	Sgip1	-0.484830736492673	0.000101798212226775	0.00220751986478098	0.604541282476606	0.0144735401914258	-0.592016410040893	1
ENSMUSG00000028525	Pde4b	-0.696039291391356	0.00825624414072535	0.0482177455096757	0.500284843524017	0.0200363136642427	-0.496971416166825	1
ENSMUSG00000028528	Dnajc6	-0.491421515592561	5.61672608958923e-06	0.000421411963553077	0.60828153474327	-0.04319553929824	-0.545140373909687	1
ENSMUSG00000028530	Jak1	-0.665136077776198	0.000184499283640509	0.00331274439739928	0.580146779409845	0.0122957687294109	-0.566732794572726	1
ENSMUSG00000028550	Atg4c	-0.656314478301311	0.0025694957331415	0.0209364507985771	0.506233982274738	-0.0425681390473451	-0.447893778013603	1
ENSMUSG00000028552	Eps15	-0.451533841506443	0.000588016065450961	0.00733165429280479	0.528629996317269	0.0141965007124449	-0.51902568459412	1
ENSMUSG00000028556	Dock7	-0.482316014326213	0.000351856557729554	0.0051481271758544	0.474222762843115	0.176629795569583	-0.609014552181411	1
ENSMUSG00000028565	Nfia	-0.370699341132513	0.00409670610149182	0.0293937309738636	0.379045344366307	0.147550921456046	-0.492358844625086	1
ENSMUSG00000028580	Pum1	-0.576441793225274	6.00702318969704e-05	0.00156429111443147	0.548610970897566	0.143696433757311	-0.65148655998116	1
ENSMUSG00000028619	Tceanc2	-0.367835482698096	0.0006055441044532	0.00748498196978064	0.50693552976551	0.0299674956563976	-0.512034774724695	1
ENSMUSG00000028634	Hivep3	-0.189573929838175	0.00149357204760121	0.0141572312719558	0.34442098611846	0.219706566676198	-0.522313357538521	1
ENSMUSG00000028649	Macf1	-0.511378193467856	0.000645878693081976	0.00783042674961225	0.419304390002592	0.254933691146502	-0.624900353505655	1
ENSMUSG00000028668	Eloa	-0.389479008412702	0.00316786323968284	0.0243202337350245	0.453542116974484	0.124031814835097	-0.543172366747915	1
ENSMUSG00000028696	Ipp	-0.642393337860257	0.00308785687295853	0.0238579239456975	0.511387548096445	-0.0172434802179707	-0.474991688401688	1
ENSMUSG00000028803	Nipal3	-0.734817242553941	5.08300878620981e-05	0.00142029749560444	0.579046109689468	0.11541431100125	-0.655906710578465	1
ENSMUSG00000028830	AU040320	-0.538094641139448	0.000477609694568369	0.00634549871891	0.527711342434675	-0.122701133135636	-0.398359878339518	1
ENSMUSG00000028838	Extl1	-0.705137118161545	4.20903980267493e-05	0.00127188954638726	0.624500738783601	-0.0866510423169735	-0.522660212640272	1
ENSMUSG00000028842	Ago3	-0.463315283181812	8.11731185179439e-05	0.00190966690726019	0.527738665405728	0.175719810587344	-0.659504388611085	1
ENSMUSG00000028883	Sema3a	-0.578319475296657	0.00688523761175255	0.0423763705384893	0.479772546690501	-0.0028066549668049	-0.457326200815749	1
ENSMUSG00000028926	Cdk14	-0.474724310014503	0.000159949523804905	0.00298994016824146	0.548246098698082	0.00900725222326079	-0.533283856947714	1
ENSMUSG00000028960	Ube4b	-0.82163006272415	1.17353455118722e-05	0.000583053584058778	0.55165350364113	0.242893041295568	-0.741199352122999	1
ENSMUSG00000028991	Mtor	-0.453454163170916	1.65692186557628e-06	0.000250511179640135	0.564908934315197	0.135218670905621	-0.659687399094474	1
ENSMUSG00000028999	Rint1	-0.447035362214715	0.00119613684109063	0.0121344736163481	0.399259014043958	0.148632288945732	-0.512676474619689	1
ENSMUSG00000029004	Kmt2e	-0.321237366958147	0.00107578609397323	0.0112778829620607	0.484100846185322	0.126447288256343	-0.574571354818637	1
ENSMUSG00000029016	Clcn6	-0.730573480924382	2.31904532242188e-05	0.000887642204839383	0.428335066873552	0.303950805992428	-0.676444727663831	1
ENSMUSG00000029020	Mfn2	-0.704258382582256	0.00224453866522912	0.0190849102162676	0.433885929306151	0.141303529552407	-0.539447937276646	1
ENSMUSG00000029064	Gnb1	-0.431099869486199	0.00270500655920054	0.0216418474348248	0.541843219773314	-0.188827455883581	-0.354042395051326	1
ENSMUSG00000029076	Sdf4	-0.521475972764278	0.00681842174311044	0.0420940660300474	0.199134534511728	0.256251219107945	-0.415057078959802	1
ENSMUSG00000029094	Afap1	-0.574112541755615	1.8345301130652e-05	0.00076106073769533	0.527950457155615	0.219820758192881	-0.698295684859591	1
ENSMUSG00000029104	Htt	-0.563773748644568	4.28014183920532e-06	0.000362193993425939	0.568530263542501	0.135368602672835	-0.663289029900235	1
ENSMUSG00000029106	Add1	-0.714267592050036	0.00378117916862818	0.027764724260749	0.478485241804466	-0.0561846978435127	-0.409386746116221	1
ENSMUSG00000029108	Pcdh7	-0.571525800093673	8.80119240074578e-05	0.00200407888150693	0.60014814832752	-0.0521566556806013	-0.529504901760029	1
ENSMUSG00000029167	Ppargc1a	-0.508492698962029	0.00640669078244267	0.0402006092968573	0.437638094401415	0.0416381230942064	-0.455836531508715	1
ENSMUSG00000029178	Klf3	-0.100319250922956	0.00106990101492414	0.0112318646381718	0.508080715324603	0.00738351098387427	-0.493371257630357	1
ENSMUSG00000029190	D5Ertd579e	-0.430971929966097	4.12745768981561e-05	0.00125827452253115	0.558602658151438	0.0990287877893635	-0.621977736710816	1
ENSMUSG00000029202	Pds5a	-0.294951453902258	1.5143257001792e-05	0.00067363364196408	0.510031470999478	0.239845900091276	-0.698645322287729	1
ENSMUSG00000029207	Apbb2	-0.69530447683474	0.000223183787086968	0.0037740910531663	0.530961435581442	0.203854060527167	-0.687210345393491	1
ENSMUSG00000029212	Gabrb1	-0.451544299896059	0.000665548578781024	0.00802451921436281	0.570041363636506	0.0399164921586362	-0.581216570790474	1
ENSMUSG00000029231	Pdgfra	-0.150573942166248	0.00238415596326713	0.0199217915645457	0.452178211677117	0.136307008494821	-0.552606085290252	1
ENSMUSG00000029238	Clock	-0.460991588653153	0.000111958516991177	0.00235206135147828	0.510924614075288	0.0647735689037927	-0.546312961279656	1
ENSMUSG00000029250	Polr2b	-0.475254269500652	0.000620538427836378	0.00762673988218472	0.522688178548908	-0.0257425767348568	-0.478384749799728	1
ENSMUSG00000029263	Pigg	-0.532043456577565	0.000310924659642775	0.00471615737558113	0.61554808982063	-0.0968540156678765	-0.505152989035399	1
ENSMUSG00000029287	Tgfbr3	-0.469739540616767	5.55925982018265e-05	0.00150624709330207	0.56313668473456	0.0874821432448466	-0.616219531543203	1
ENSMUSG00000029309	Sparcl1	-0.331485416415347	0.00511164928472287	0.034392385840348	0.37027125456344	0.170101521145486	-0.503682116625528	1
ENSMUSG00000029361	Nos1	-0.341323105257764	0.000397940032998164	0.00561165260568289	0.431187656776339	0.173718108749893	-0.5652248495668	1
ENSMUSG00000029366	Dck	-0.455289497135585	0.000326851878846072	0.00488031344055367	0.532608460557707	-0.123082877980548	-0.402718923134847	1
ENSMUSG00000029372	Ppbp	-0.657461576022386	0.00288367359957078	0.0227096359177171	0.514583832337645	0.00913506361721046	-0.501136019988603	1
ENSMUSG00000029405	G3bp2	-0.426920423362054	0.000232248687343378	0.00389460698650781	0.58359845545522	-0.040001008748917	-0.524280970489257	1
ENSMUSG00000029426	Scarb2	-0.386458209075645	0.000195418083372808	0.00343212794060589	0.425304465158213	0.242107629846666	-0.619427621892533	1
ENSMUSG00000029434	Vps33a	-0.689505966506066	3.18850887458393e-05	0.00107988346912524	0.662627148406217	0.0169472510624492	-0.649846528568927	1
ENSMUSG00000029461	Fam168a	-0.611346760370824	8.5245434725462e-05	0.00197499676918224	0.517096359154745	0.226017318997918	-0.693315831646493	1
ENSMUSG00000029467	Atp2a2	-0.803684834403883	1.72223855829282e-08	0.000109924109332647	0.684048235743645	0.0844363794878949	-0.729428057972903	1
ENSMUSG00000029475	Kdm2b	-0.137125615029795	0.0054891105993626	0.0361948080374705	0.433315557656936	0.029139072735841	-0.440757431398471	1
ENSMUSG00000029502	Golga3	-0.676882604625317	9.69356504654089e-05	0.00213861507348844	0.584648641909695	0.0648251908358229	-0.617010323811463	1
ENSMUSG00000029505	Ep400	-0.67085373173019	3.60061315632038e-05	0.00115733045549123	0.51366634306322	0.183962224420546	-0.653230525136784	1
ENSMUSG00000029547	Ints1	-0.654221774826308	0.0035071585032512	0.0261912728855371	0.165839169000706	0.0885771813604945	-0.236434237316055	1
ENSMUSG00000029571	Tmem106b	-0.444516306489116	5.41685184933756e-05	0.00148097466547535	0.531356042892337	0.00896159703728655	-0.517057605179497	1
ENSMUSG00000029634	Rnf6	-0.340571585792468	0.00461485763507017	0.0318952929240705	0.530394275033874	-0.303907502911727	-0.242375448526305	1
ENSMUSG00000029648	Flt1	-0.22647535841167	0.00259081538753872	0.021008439058289	0.331256508516351	0.241394551795471	-0.528674386815869	1
ENSMUSG00000029651	Mtus2	-0.388783917724005	0.00236652987255628	0.0198285272226623	0.447121455153161	0.13053304223275	-0.542707806475362	1
ENSMUSG00000029671	Wnt16	-0.112509868320158	0.00141731827175954	0.013654499722417	0.0440988438193748	0.560173600748343	-0.532413292648356	1
ENSMUSG00000029676	Pot1a	-0.667651046730983	0.00686698449513818	0.0422856139212876	0.455565931337296	0.027259249667496	-0.460435860990627	1
ENSMUSG00000029708	Gcc1	-0.230959980396271	0.00583555450759858	0.0376370015402339	0.514356161355265	-0.0966276887169628	-0.408375427004716	1
ENSMUSG00000029729	Zkscan1	-0.424459673672748	0.000210061224421323	0.00360419417897614	0.516256163412996	0.0919357098271868	-0.575189236036223	1
ENSMUSG00000029765	Plxna4	-0.453575934823821	0.000242391605623502	0.00400196836158814	0.549800943471067	0.11371930699965	-0.626396964451087	1
ENSMUSG00000029772	Ahcyl2	-0.207294756370834	0.000115180337624699	0.00240264590093598	0.460328240580129	0.164170776786876	-0.584797326911153	1
ENSMUSG00000029775	Klhdc10	-0.510110782525865	6.29674372073607e-05	0.00161334191867026	0.489947591442047	0.219419271856801	-0.661524971339974	1
ENSMUSG00000029778	Adcyap1r1	-0.130842464882071	0.0077031685115057	0.046104295231186	0.188877657296143	0.28764802001531	-0.432699772422175	1
ENSMUSG00000029782	Tmem209	-0.658452087750671	0.00277232438242014	0.0220414870285787	0.473229442252996	0.0249481389471648	-0.475341170404581	1
ENSMUSG00000029787	Avl9	-0.455872204270531	1.58172303649643e-06	0.000247459029720617	0.609900368134379	-0.0565484332300798	-0.535007973719072	1
ENSMUSG00000029804	Herc3	-0.684251763811203	7.43637847203269e-06	0.000463385813583221	0.6128980429268	0.0993082175474037	-0.674255314825517	1
ENSMUSG00000029814	Igf2bp3	-0.367810283176275	0.000540816154776728	0.00693314234783946	0.598904514440997	0.00442684907904551	-0.577823652616874	1
ENSMUSG00000029830	Svopl	0.129244267131508	0.0047237053438996	0.0324707613063839	-0.126646181250595	0.477344987279883	-0.296307606838047	1
ENSMUSG00000029992	Gfpt1	-0.0871165149097288	0.00209160842705909	0.0180972535378912	0.445047402735114	0.107933755191793	-0.52094579674729	1
ENSMUSG00000029998	Pcyox1	-0.308596738797875	0.00115823118665758	0.0118647352740276	0.510963226928283	-0.0453884511077286	-0.449958197753672	1
ENSMUSG00000030000	Add2	-0.42090195705392	0.00530782152540993	0.0353052232746993	0.471255599971639	0.0556714065501251	-0.500332430704206	1
ENSMUSG00000030016	Zfp638	-0.325829834447858	0.000302190793238542	0.0046414196102893	0.570099667693455	-0.0294038432372679	-0.520617152040248	1
ENSMUSG00000030031	Kbtbd8	-0.544913833405802	0.00555986301488157	0.0364817787049943	0.493871689340065	-0.0409655796913913	-0.43744882005428	1
ENSMUSG00000030059	Tmf1	-0.102854529143756	0.000676319314041494	0.00810574748449134	0.503718019378265	-0.0157844713304334	-0.46891835615678	1
ENSMUSG00000030075	Cntn3	-0.531603969315478	0.00435844000002273	0.0307398134426873	0.575568989278155	-0.061994900612534	-0.4973414100223	1
ENSMUSG00000030077	Chl1	-0.418605847284401	3.38147717343121e-05	0.0011154711430933	0.619410472935553	0.0322621582223367	-0.621831091674448	1
ENSMUSG00000030084	Plxna1	-0.420927818042331	0.000164761519663945	0.00305259666994192	0.530885070043622	-0.0229831001874302	-0.488654646127791	1
ENSMUSG00000030102	Itpr1	-0.525017300826618	7.93836467882055e-05	0.0018871283172703	0.55837872885793	0.0818416075526037	-0.606724355097428	1
ENSMUSG00000030145	Zfp248	-0.18468573133462	0.00432417205284022	0.0305975337172805	0.564727226815008	-0.226721923647001	-0.342815242506616	1
ENSMUSG00000030172	Erc1	-0.221752971108296	0.00322275458454257	0.0246880014789427	0.417981676711546	0.170496087612754	-0.549749850176418	1
ENSMUSG00000030180	Kdm5a	-0.798872366315907	3.90839364628745e-05	0.00122448959354719	0.557806158076154	0.167222500645162	-0.680883922887459	1
ENSMUSG00000030201	Lrp6	-0.300810747485342	8.89710267774495e-05	0.00201186044275827	0.441433144354875	0.284864487608573	-0.672296523330916	1
ENSMUSG00000030207	Fam234b	-0.498451290259984	0.00468403077921504	0.0322624159411572	0.47094138276484	-0.161010765950392	-0.310434404942986	1
ENSMUSG00000030209	Grin2b	-0.485275395980275	0.00232693096464947	0.0195647187174188	0.530635835974211	0.0317090440493839	-0.536271423018487	1
ENSMUSG00000030213	Atf7ip	-0.483929891371319	5.12897129181086e-05	0.00142489347865635	0.565227861255257	0.0924736952608426	-0.622591183722799	1
ENSMUSG00000030237	Slco1a4	-0.370713723757329	0.00238674860371455	0.0199217915645457	0.434549840106231	0.0234589660618039	-0.436970192072563	1
ENSMUSG00000030257	Srgap3	-0.466438311936742	8.06187753218175e-07	0.000190592269422579	0.604542672715769	0.197244941253722	-0.751942718283013	1
ENSMUSG00000030275	Etnk1	-0.454929776413816	2.60571042703165e-05	0.000944873702818665	0.535657784157372	0.0595041170522494	-0.565404812238166	1
ENSMUSG00000030283	St8sia1	-0.442550723213356	2.19965936253469e-05	0.000862395891878103	0.50708876286372	0.180621849256792	-0.644004182510768	1
ENSMUSG00000030287	Itpr2	-0.0923359134511558	0.00552659489989471	0.036372355189973	0.391687071032949	0.106817662604809	-0.468832231185837	1
ENSMUSG00000030302	Atp2b2	-0.910924425932775	1.46560930257719e-05	0.000661021200062335	0.648933106235315	0.0984645053513917	-0.708050668991225	1
ENSMUSG00000030306	Tmtc1	-0.569803311449831	0.000597187685163672	0.00741915705308438	0.511619951936045	0.0589437963227068	-0.541878275720975	1
ENSMUSG00000030310	Slc6a1	-0.502037164483876	1.15831089815784e-05	0.00057829211176352	0.431183948149416	0.0896285832650434	-0.491642960666713	1
ENSMUSG00000030313	Dennd5b	-0.496610130660786	0.00114725380434987	0.0117860443097542	0.45080888649771	0.231984372278034	-0.635011508636909	1
ENSMUSG00000030336	Cd27	-0.586162874018797	0.00129632661694397	0.0128693371926665	0.423827760558614	0.218390269279002	-0.59725975615444	1
ENSMUSG00000030350	Prmt8	-0.415547396516717	0.000111563542911854	0.00234867753916596	0.639921113452973	-0.183065977036672	-0.453075003818682	1
ENSMUSG00000030393	Zik1	-0.246758406940689	0.0012743151587508	0.0127452657561662	0.519180253745446	-0.0363517795109667	-0.465739936100674	1
ENSMUSG00000030399	Ckm	-0.13412892774051	0.00208885083049556	0.0180972535378912	0.300686296039593	0.0112636807090006	-0.298013420991652	1
ENSMUSG00000030411	Nova2	-0.402873242442928	0.00192563052173119	0.0171224573782121	0.518652854289967	0.0392855015134774	-0.53141713251892	1
ENSMUSG00000030447	Cyfip1	-0.559810275827246	0.000589237815693368	0.00733929787584187	0.562846902376028	-0.00322389305729429	-0.536574041685166	1
ENSMUSG00000030451	Herc2	-0.598202882924857	2.12911550356574e-06	0.000275100556667301	0.618767201937075	0.134814126392658	-0.710947595783267	1
ENSMUSG00000030465	Psd3	-0.547731817050138	7.38910211784802e-06	0.000463385813583221	0.674896549589381	-0.00339586009947926	-0.643804482436067	1
ENSMUSG00000030516	Tjp1	-0.492465321241174	1.14336177548328e-05	0.000573202200706942	0.550169095117004	0.159397281471082	-0.666718004107647	1
ENSMUSG00000030525	Chrna7	-0.518715196373028	1.95086141572902e-05	0.000793306444837934	0.628906730121492	-0.0288761064827104	-0.577435689860759	1
ENSMUSG00000030554	Synm	-0.352199411685244	0.00365915860752194	0.027116456872091	0.367972039378212	0.15804828201116	-0.490932117830527	1
ENSMUSG00000030583	Sipa1l3	-0.476516024154425	0.000264919695750128	0.00423344833884598	0.300081586389486	0.206393902934082	-0.468172852023891	1
ENSMUSG00000030643	Rab30	-0.54747138310692	9.5135538224947e-06	0.000516688821791976	0.528963326294043	0.11650065304584	-0.608861259113564	1
ENSMUSG00000030657	Xylt1	-0.349569239885807	0.00514296535363131	0.0345350803756842	0.464401001643564	0.0540220298729612	-0.492320236047312	1
ENSMUSG00000030660	Pik3c2a	-0.303879463505676	0.000211921561045085	0.00362688184743874	0.397523503058606	0.188574282023667	-0.545962520535147	1
ENSMUSG00000030683	Sez6l2	-0.665136938912032	0.000268727522439547	0.00427729074330511	0.333513960968688	0.160608449685257	-0.460149939402986	1
ENSMUSG00000030691	Fchsd2	-0.428915226166322	0.00200620242397602	0.0175599147919266	0.469249333950337	0.0577954029086118	-0.500268255914143	1
ENSMUSG00000030729	Pgm2l1	-0.556059957099277	0.000176665826850101	0.0032028984227418	0.624025860849885	-0.01935006546214	-0.581093476035058	1
ENSMUSG00000030761	Myo7a	-0.0776053599776283	0.00663771692266184	0.0412743439590169	0.329956059500908	0.186744234127598	-0.479609095216583	1
ENSMUSG00000030806	Stx1b	-0.405088303171041	0.0051316294782078	0.0344883258744434	0.338647251050265	0.216530715497944	-0.514001324983825	1
ENSMUSG00000030835	Nomo1	-0.732291718148126	6.90304525394589e-05	0.00171785380034728	0.458954759695215	0.0499406611234226	-0.483529723190892	1
ENSMUSG00000030861	Acadsb	-0.26639120286815	0.00501751222942011	0.0338913977311587	0.410580824227259	0.0883175657587463	-0.47075115992337	1
ENSMUSG00000030987	Stim1	-0.498155031414828	0.000561687067733709	0.00710159106249493	0.503206841882602	0.0387173824809523	-0.516117599808223	1
ENSMUSG00000031010	Usp9x	-0.46157052911901	6.67261319814527e-06	0.000448177685764548	0.609621632610183	0.0714584492466294	-0.646746874342223	1
ENSMUSG00000031012	Cask	-0.296276789904863	0.00147360369947493	0.0140039575225179	0.531013286311729	0.0162168709949177	-0.523077494835866	1
ENSMUSG00000031016	Wee1	-0.525982230865569	0.00135477166626199	0.0132854672469466	0.515131781578313	-0.11106511404675	-0.396485982554955	1
ENSMUSG00000031026	Trim66	-0.655357984968491	1.6274728570968e-05	0.000702055106905763	0.615680588672598	0.0848968013101318	-0.664311931957629	1
ENSMUSG00000031095	Cul4b	-0.414111302415017	7.13653319929991e-06	0.00045647310760721	0.548221001895077	0.103943019436278	-0.616328602156161	1
ENSMUSG00000031189	Aff2	-0.564775551010805	1.08069570816858e-05	0.000554465878867601	0.568948460332781	0.188445632512548	-0.710132202934114	1
ENSMUSG00000031196	F8	-0.409890073262361	6.96913457777023e-05	0.00172648734276399	0.563774828383754	0.0871063491172061	-0.616502266011936	1
ENSMUSG00000031200	Mtcp1	-0.759857832838898	1.5455947111032e-06	0.000247459029720617	0.767717909530456	-0.218225174756902	-0.544782635387668	1
ENSMUSG00000031210	Gpr165	-0.27938335982394	0.00400269994744265	0.0288898852237749	0.450009381524283	0.0102604742284211	-0.440236905577308	1
ENSMUSG00000031227	Magee1	-0.833170949845	0.000156901249656476	0.00295541093858164	0.442644707782841	0.151072934143558	-0.556389995667591	1
ENSMUSG00000031229	Atrx	-0.425084450932916	0.000566970490657486	0.00715426895839895	0.493414435742591	0.115545174353704	-0.573957528479381	1
ENSMUSG00000031242	Chmp1b2	-0.380799266327262	0.00521369283312529	0.0348353576796966	0.46859886646138	0.00677975877788508	-0.455006202622819	1
ENSMUSG00000031278	Acsl4	-0.196536419511323	0.00484508784855483	0.0331633404428189	0.515245068568795	-0.0417239809005372	-0.45726804075716	1
ENSMUSG00000031292	Cdkl5	-0.459082502261373	0.00254291418264283	0.020821674906706	0.566128561120652	-0.0484541458917412	-0.500142493418678	1
ENSMUSG00000031295	Phka2	-0.523576500034321	0.0021248605735598	0.0183323391308841	0.526201663207597	-0.0796050771294712	-0.434622151419023	1
ENSMUSG00000031302	Nlgn3	-0.431933053603523	0.000639172778539909	0.00777257306188168	0.541188119707355	0.0549114338917116	-0.566686119374744	1
ENSMUSG00000031309	Rps6ka3	-0.512226961389725	0.00135762096792671	0.0132917872596771	0.429713812976373	0.188617323600829	-0.576849228919742	1
ENSMUSG00000031314	Taf1	-0.343589060587217	3.23778073133863e-05	0.00108892391290795	0.54862719936836	0.0831336618697181	-0.598509686864023	1
ENSMUSG00000031327	Chic1	-0.436041913018887	0.00266728634116626	0.0214182293809135	0.39425426020435	0.109411759470903	-0.473562288899546	1
ENSMUSG00000031333	Abcb7	-0.443903268977896	3.51901401245278e-05	0.0011436321279823	0.483527063917055	0.120416832394413	-0.568744831265657	1
ENSMUSG00000031360	Ctps2	-0.314970537850513	0.00762133074661358	0.0457511195600894	0.402286982933236	0.195466067150955	-0.556557834068206	1
ENSMUSG00000031376	Atp2b3	-0.610214081006534	3.73160024847495e-07	0.000141165292835396	0.59851163757639	0.217031995817046	-0.763476649017306	1
ENSMUSG00000031386	Hcfc1	-0.716200835340184	2.0762423938734e-06	0.000275100556667301	0.605324890323106	0.166346198939086	-0.725655943964723	1
ENSMUSG00000031391	L1cam	-0.81136065265442	3.44348108508034e-07	0.000139813892869006	0.664132264350204	0.0685620149775139	-0.696451849774239	1
ENSMUSG00000031393	Mecp2	-0.483567442594125	4.11633911322369e-06	0.000355775632173033	0.653392287077528	0.0194737947661848	-0.643207178869693	1
ENSMUSG00000031523	Dlc1	-0.620040749079806	9.48060919442483e-07	0.000200539833433649	0.595814206639526	0.10177624440699	-0.660042828552408	1
ENSMUSG00000031529	Tnks	-0.594817436226904	1.01903375711082e-07	0.000113336690464544	0.610975653027976	0.112312378699204	-0.683791665513603	1
ENSMUSG00000031540	Kat6a	-0.364461063000285	0.000348081864085246	0.00510252040763016	0.434414975038508	0.253370509130821	-0.638013546568119	1
ENSMUSG00000031543	Ank1	-0.509751308600981	0.00215491628864626	0.0185253659124477	0.287080990945381	0.187973119072117	-0.439595762177414	1
ENSMUSG00000031555	Adam9	-0.507929084898832	0.000298822194590554	0.00460993096746044	0.545275540330522	0.0175239442562248	-0.537889177374265	1
ENSMUSG00000031558	Slit2	-0.381838647521919	0.000447633749852705	0.00606509070146055	0.516534293354053	0.0920521337111941	-0.575557648128256	1
ENSMUSG00000031561	Tenm3	-0.463163661560863	9.48229142475481e-05	0.00210548780309887	0.534340961707327	0.074802224041162	-0.577528701005522	1
ENSMUSG00000031563	Wwc2	-0.283148312487733	0.00157592599254301	0.014752282369636	0.490948251483742	-0.0768184452102341	-0.403275934779633	1
ENSMUSG00000031583	Wrn	-0.204273321299042	0.00680791266253928	0.0420507187357767	0.4031435182536	0.177936375910481	-0.54204020058143	1
ENSMUSG00000031592	Pcm1	-0.40767353511357	2.05374847761046e-05	0.000821754859681194	0.596554795565085	0.0108556874925713	-0.581197072305876	1
ENSMUSG00000031596	Slc7a2	-0.132390297649472	0.00583729337656645	0.0376370015402339	0.44454146033187	0.152649957889525	-0.559587612638061	1
ENSMUSG00000031616	Ednra	-0.354057251291154	0.00263026366401216	0.0212127685598626	0.215708996065325	0.40510594184026	-0.561188820339534	1
ENSMUSG00000031631	Cfap97	-0.380752576416838	0.00124793127583977	0.0125438160840351	0.290410697993882	0.221420751481033	-0.472053409790021	1
ENSMUSG00000031647	Mfap3l	-0.160192066054083	0.0028813661310148	0.0226988771261976	0.458703085602282	0.0650334485627914	-0.496494724527963	1
ENSMUSG00000031652	N4bp1	-0.450982278973325	8.56700099761393e-05	0.00197499676918224	0.436372870161485	0.172113159124521	-0.568789681472069	1
ENSMUSG00000031666	Rbl2	-0.259508861202548	0.00265964604249511	0.021392496553945	0.493580871454813	-0.0939776367267083	-0.390784569675022	1
ENSMUSG00000031691	Tnpo2	-0.477830761304209	0.00841341137390075	0.0490050729155176	0.49379427947274	0.067441994909634	-0.532231263374012	1
ENSMUSG00000031709	Tbc1d9	-0.637908308293545	1.30097560081524e-06	0.000224075327229898	0.623065484977271	0.065611208687871	-0.65451423070516	1
ENSMUSG00000031731	Ap1g1	-0.330602030340472	3.0249798796554e-06	0.00031796023800611	0.517225096312839	0.197506092417895	-0.668491881498806	1
ENSMUSG00000031732	Phlpp2	-0.490084411106306	5.66598283575329e-06	0.000423001579261161	0.618020513744657	0.0979980927388376	-0.67801799015178	1
ENSMUSG00000031758	Cdyl2	-0.505735582133972	0.00391936925413724	0.0284587986131482	0.403282498245349	0.146244777200913	-0.51444324086924	1
ENSMUSG00000031772	Cntnap4	-0.572748426583495	8.37854268678495e-05	0.00195417235109717	0.496562586045143	0.198594622452303	-0.649642772939034	1
ENSMUSG00000031864	Ints10	-0.60338893712007	0.00103343034177233	0.0109842196514026	0.528159779216662	0.0187601459111002	-0.522568249421452	1
ENSMUSG00000031865	Dctn1	-0.918960910448554	1.45341597615857e-05	0.000658790843027965	0.246331551524824	0.010024692136515	-0.244839342497462	1
ENSMUSG00000031870	Pgr	-0.553901091123667	0.000136410823756286	0.00268523314617068	0.547475276174205	0.071178751549678	-0.586945213939602	1
ENSMUSG00000031976	Urb2	-0.61505535753794	4.07813434968577e-07	0.000142967788755243	0.706039130966661	0.0607727238243559	-0.729796967189398	1
ENSMUSG00000031993	Snx19	-0.92802295134688	0.000786831071272034	0.00906763409577659	0.484000871579338	-0.0264912512553321	-0.440654323748531	1
ENSMUSG00000031996	Aplp2	-0.733145985919557	1.83684726440525e-05	0.00076106073769533	0.481974375214094	0.228371877588507	-0.661717502470021	1
ENSMUSG00000032009	Sesn3	-0.567525349433601	2.85552030601542e-05	0.00101175473440605	0.585705271602519	0.0945107307374751	-0.643997774681053	1
ENSMUSG00000032012	Nectin1	-0.604543521819612	0.00539508743116414	0.0357115394771046	0.441544218755482	-0.0781563501308685	-0.354759736609539	1
ENSMUSG00000032018	Sc5d	-0.541249073526948	7.54236947713784e-05	0.00182369496583251	0.557265196693206	0.0468940261995551	-0.575078086422239	1
ENSMUSG00000032030	Cul5	-0.252913044628929	0.000695383292964758	0.00826033139239023	0.495559572493579	0.0302311790168631	-0.501363538612728	1
ENSMUSG00000032035	Ets1	-0.19595235970341	0.00405254149093845	0.0291362508981782	0.360573197143147	0.136033762935159	-0.46457885649712	1
ENSMUSG00000032050	Rdx	-0.351253612347873	0.00536433908288467	0.0355665858247679	0.32572227465187	0.151424295158084	-0.444646771471356	1
ENSMUSG00000032064	Dixdc1	-0.350029028021972	0.000829294730445121	0.00938414506332879	0.298777788674766	0.253599453365596	-0.508228235841591	1
ENSMUSG00000032076	Cadm1	-0.622777319708842	0.00259839166502195	0.0210543066567	0.566461819540363	-0.0569358763862197	-0.493040351888149	1
ENSMUSG00000032086	Bace1	-0.839577219156244	1.51691986474229e-05	0.00067363364196408	0.608035344984121	0.0420621954924963	-0.619504959999109	1
ENSMUSG00000032097	Ddx6	-0.409008730075347	0.000142091338234534	0.00276810660406742	0.565557429217034	0.126155533028126	-0.652378627732648	1
ENSMUSG00000032186	Tmod2	-0.432238170614298	1.1142332205748e-05	0.000564062119935232	0.607807555319	0.0952368281654183	-0.665814465158727	1
ENSMUSG00000032216	Nedd4	-0.396818251453918	2.55036700410543e-06	0.000295670913158646	0.636747800329851	-0.0665583367205653	-0.551978097352331	1
ENSMUSG00000032238	Rora	-0.457387956909131	2.86857003388385e-05	0.00101277742016215	0.515906587442507	0.176044662927227	-0.648449559693716	1
ENSMUSG00000032244	Fem1b	-0.413800944371008	1.44925399900336e-05	0.000658141448812939	0.604057177952987	-0.0319891373650037	-0.550897633677229	1
ENSMUSG00000032252	Glce	-0.411340549875295	3.59726805258249e-05	0.00115733045549123	0.639676371191996	-0.0462024912007731	-0.572596009258331	1
ENSMUSG00000032293	Ireb2	-0.226040550029567	0.00218730946574726	0.0187150606031881	0.436500523015577	0.00269281733862339	-0.420669216394538	1
ENSMUSG00000032328	Tmem30a	-0.331039349042978	0.00406881267209315	0.0292358011844023	0.435569333441085	-0.0970348351861346	-0.332515130426573	1
ENSMUSG00000032329	Hmg20a	-0.818839676648909	0.00221660566499747	0.018881290869183	0.453094952621295	0.10428761171525	-0.52546765651287	1
ENSMUSG00000032340	Neo1	-0.566922292406535	6.44829526366442e-05	0.00164196612447734	0.552803724963776	0.186722272418956	-0.693152224790111	1
ENSMUSG00000032356	Rasgrf1	-0.566480759360728	0.0025805255709974	0.0209706646932057	0.483897501320534	-0.109082050423128	-0.368288311311898	1
ENSMUSG00000032384	Csnk1g1	-0.508572495803206	0.00366062514610382	0.0271189907137166	0.393567817604446	0.203599659709419	-0.555318860783364	1
ENSMUSG00000032386	Trip4	-0.136941598530845	0.00351010316038339	0.0262051478667137	0.425180556197156	0.148213066126228	-0.537151132549352	1
ENSMUSG00000032393	Dpp8	-0.743318533976721	2.31841884885487e-07	0.000139765880303216	0.688621196250208	0.0371938777231513	-0.692473289414227	1
ENSMUSG00000032410	Xrn1	-0.802578063275749	1.13048228824138e-06	0.000216352776973433	0.63146646874232	0.0175512349653425	-0.620512696472746	1
ENSMUSG00000032411	Tfdp2	-0.436481954172941	0.00130603786755709	0.0129444295677237	0.585597874676995	-0.0924972244059978	-0.480262891876818	1
ENSMUSG00000032452	Clstn2	-0.597065670930187	0.00130743822791688	0.0129529849745224	0.494960969237415	0.0716540811380291	-0.537034916514989	1
ENSMUSG00000032462	Pik3cb	-0.550284002691405	8.25617866786879e-06	0.000475378295747098	0.629317914709162	-0.0719303061340503	-0.540157317062259	1
ENSMUSG00000032481	Smarcc1	-0.354720903946501	0.00158071620826141	0.0147856441605957	0.453945379999167	0.071736205624748	-0.497800169087575	1
ENSMUSG00000032504	Pdcd6ip	-0.504715370360169	0.0016690403645997	0.0154322236778977	0.481677113658211	-0.0627781662994658	-0.406676338410486	1
ENSMUSG00000032512	Wdr48	-0.548234958965546	9.97413494036241e-06	0.000533295543130597	0.724431495836826	-0.162733835096562	-0.551854744467423	1
ENSMUSG00000032536	Trak1	-0.394313480717079	0.00310185986031605	0.0239124835906846	0.385348632824966	0.078496239793783	-0.437976649610158	1
ENSMUSG00000032549	Rab6b	-0.644732893814252	0.0028746762722809	0.0226591604440995	0.515332592980734	-0.0352277366288496	-0.463036132056361	1
ENSMUSG00000032560	Dnajc13	-0.51665874621451	2.88569417548693e-06	0.000311160047077392	0.708648922717624	0.000265014478183955	-0.679353771939459	1
ENSMUSG00000032570	Atp2c1	-0.435308988243176	0.00332993665380126	0.0252509724747684	0.491662853109407	0.00979779855151323	-0.479749974629025	1
ENSMUSG00000032571	Pik3r4	-0.522877102554931	0.00167821979183802	0.0154933353983085	0.528629400721216	-0.0706746433733326	-0.444762862739442	1
ENSMUSG00000032589	Bsn	-0.659763777791887	8.15807240592314e-06	0.000475378295747098	0.624195855160192	0.0524193503145561	-0.644054626053759	1
ENSMUSG00000032601	Prkar2a	-0.214874955678342	0.000100500315472386	0.00219516721675826	0.468500427437061	0.103458481977153	-0.539505748023846	1
ENSMUSG00000032625	Thsd7a	-0.532047402957955	9.22705731704398e-08	0.000111250630071599	0.61859768438567	0.21235591253802	-0.778634204340323	1
ENSMUSG00000032652	Crebl2	-0.565736112512011	0.000158611119370931	0.00297414349339862	0.392302656502644	0.158654995058324	-0.514779833157741	1
ENSMUSG00000032666	1700025G04Rik	-0.119807314172771	0.0068525837925877	0.0422184991247981	0.361478941996309	0.303630089971718	-0.612093648138435	1
ENSMUSG00000032727	Mier3	-0.274821104957761	0.0036305474504787	0.0269541321492745	0.475936909290116	-0.0677098208835933	-0.396860111463233	1
ENSMUSG00000032777	Gtf3c1	-0.683668116834555	5.77697591439039e-06	0.000428633837537261	0.60746934581079	0.0037201998592557	-0.585413297945512	1
ENSMUSG00000032788	Pdxk	-0.215954075349115	0.00589691724061297	0.0378488853713445	0.290324113774569	0.195262290428114	-0.449081779825256	1
ENSMUSG00000032816	Igdcc4	-0.210665852850516	0.00705921075839456	0.0431607018833485	0.371244647173543	0.0381330247462108	-0.38914251686094	1
ENSMUSG00000032826	Ank2	-0.613908439714263	2.82502614769618e-07	0.000139813892869006	0.686623700945898	0.100038959759196	-0.745548469862472	1
ENSMUSG00000032827	Ppp1r9a	-0.481630747385696	0.00193412314711345	0.0171618644998497	0.519432077308247	0.0485634079759143	-0.540282056065981	1
ENSMUSG00000032839	Trpc1	-0.664421068983321	0.00227589660935755	0.0192827643892266	0.540150387519833	-0.114954921191453	-0.4170585653306	1
ENSMUSG00000032840	Spring1	-0.648509174161888	0.00382028957806648	0.0279473607238965	0.442773896059913	0.0691905979157585	-0.484866756900341	1
ENSMUSG00000032878	Ccdc85a	-0.127145094983279	0.00605360042755073	0.0385773046273674	0.363052747308844	0.0268358282419513	-0.371406899216037	1
ENSMUSG00000032890	Rims3	-0.530171107794986	0.0011501380199925	0.0118056966316649	0.324909989185126	0.162375653044337	-0.453450769382956	1
ENSMUSG00000032911	Cspg4	-0.468010768659689	0.00110037423632987	0.0114634387965857	0.452177166758245	0.00282350864922082	-0.435807021544637	1
ENSMUSG00000032913	Lrig2	-0.63800119043387	0.00114142928919774	0.0117676040528919	0.494554483890371	0.0518302986387027	-0.519299558370511	1
ENSMUSG00000032998	Foxj3	-0.39060514113017	0.00809457841226269	0.047724367685404	0.470907809316947	0.0657912173515301	-0.508853965777999	1
ENSMUSG00000033004	Mycbp2	-0.646683330047801	3.27848127934628e-06	0.000324433765185839	0.625606011546687	0.105518199055337	-0.691867518572317	1
ENSMUSG00000033009	Ogfod1	-0.417417099782471	7.15067860722824e-05	0.00175413493321162	0.477881602278948	0.221723513232383	-0.651977942929022	1
ENSMUSG00000033014	Trim33	-0.0800783679730059	0.00286600793742947	0.022614828338735	0.442920935193026	0.112010425045718	-0.522475018141639	1
ENSMUSG00000033054	Npat	-0.539962204406904	0.000181842462023622	0.0032747939725449	0.637614429116578	-0.0287780985627717	-0.585866324994264	1
ENSMUSG00000033059	Pygb	-0.381351324304382	0.00201697187602496	0.0176322981159474	0.332118963166028	0.0942310570716956	-0.400732847971834	1
ENSMUSG00000033075	Senp1	0.100716384564141	0.00564848482867708	0.0368228070177667	-0.0105507121354654	0.468546717652784	-0.399867278816355	1
ENSMUSG00000033105	Lss	-0.741184273737758	0.0019277728361396	0.0171346532144011	0.336760733675349	0.19823150822353	-0.496181606134433	1
ENSMUSG00000033124	Atg9a	-0.849455076227592	0.00218680417452138	0.0187150606031881	0.493867025083133	-0.308804489027901	-0.203085304471991	1
ENSMUSG00000033161	Atp1a1	-0.790463994109589	0.00225994706476836	0.0191821061315819	0.462896923973806	0.0557041520460847	-0.49235068518181	1
ENSMUSG00000033166	Dis3	-0.668293688568371	0.000341418192048274	0.0050305737885264	0.580768994461182	-0.03108815380275	-0.529368151781156	1
ENSMUSG00000033228	Scaf11	-0.562167385960846	2.49155448262003e-05	0.000921941374121322	0.566701389417289	0.0863611153271264	-0.61865480743613	1
ENSMUSG00000033237	Arid2	-0.306130288009533	0.00379711776465355	0.0278306522868574	0.471471794683292	0.0569347554096429	-0.501645047554922	1
ENSMUSG00000033278	Ptprm	-0.414229508457154	5.22793591177235e-05	0.00144240785556612	0.568164545486201	0.0324314075295665	-0.572868504345884	1
ENSMUSG00000033282	Rpgrip1l	-0.334495828250071	0.00843162882107694	0.0490874691915619	0.430740078324812	0.020646992276901	-0.430858693303556	1
ENSMUSG00000033295	Ptprf	-0.335654225801697	0.00370209182425382	0.0273421875191598	0.417030648996989	-0.0194691566796095	-0.382618859860854	1
ENSMUSG00000033319	Fem1c	-0.510004953426644	4.02569332764731e-05	0.00124141770647087	0.507479523138034	0.108843372415403	-0.58157249387073	1
ENSMUSG00000033364	Usp37	-0.165282157985636	0.00390114948407257	0.0283777733511089	0.49529263681313	-0.0209127129101596	-0.456356819816187	1
ENSMUSG00000033382	Trappc8	-0.205097532832114	0.000309344027686828	0.0047089485650623	0.495778038710674	0.132601540808985	-0.591146968638907	1
ENSMUSG00000033392	Clasp2	-0.512468197729007	2.51238669822616e-06	0.000295670913158646	0.623654769029814	0.00227139452751227	-0.599656623865254	1
ENSMUSG00000033396	Spg11	-0.649050471112157	1.75769380536991e-06	0.00025533149652223	0.734771030522679	-0.130662376605392	-0.589825991387929	1
ENSMUSG00000033400	Agl	-0.541577876613299	6.18385626947699e-05	0.00159143553983104	0.597165978755598	0.0162451301383575	-0.586498551845141	1
ENSMUSG00000033411	Ctdspl2	-0.76778553720305	3.93404122897397e-05	0.0012272376480657	0.598637388575424	-0.0811993111429047	-0.502644766801369	1
ENSMUSG00000033417	Cacul1	-0.297613942296335	0.00791070053820798	0.0469040159277962	0.413316166313431	-0.022164536162387	-0.376700690241703	1
ENSMUSG00000033419	Snap91	-0.623419159482056	2.48876745703618e-05	0.000921941374121322	0.537174134959362	-0.0614185635802374	-0.461050636203393	1
ENSMUSG00000033458	Fan1	-0.615670602268114	4.0487586030642e-06	0.000355024599833782	0.507322006574475	0.222834197604257	-0.68116351253761	1
ENSMUSG00000033478	Fhip2a	-0.327558451974935	0.000673147273789869	0.0080797776805221	0.530308403764213	-0.0731722967862908	-0.444186460585965	1
ENSMUSG00000033487	Fndc3a	-0.153969335481555	0.000103451104680134	0.00223132373726007	0.523950532617815	0.0956702593229048	-0.585830737332918	1
ENSMUSG00000033499	Larp4b	-0.288767754571024	0.00186704134993251	0.0167616660879645	0.460897257625519	-0.0142446600941438	-0.429229127642001	1
ENSMUSG00000033510	Otud7a	-0.766962705503798	0.00324465348335019	0.0248010501934627	0.532316800468779	-0.219535659367714	-0.318043231835848	1
ENSMUSG00000033526	Ppip5k1	-0.475589353388469	0.00863761595749931	0.0498653270766431	0.250015553921548	0.245252416748453	-0.454194103829608	1
ENSMUSG00000033565	Rbfox2	-0.393974770077132	8.05199285862078e-05	0.00190172140835241	0.534599670399074	0.0820672214928002	-0.58413350293863	1
ENSMUSG00000033577	Myo6	-0.356933142345117	8.37677651001989e-05	0.00195417235109717	0.511807220037341	0.0336333228756058	-0.519911076718615	1
ENSMUSG00000033618	Map3k13	-0.117878422823307	0.000173645052783963	0.00316259577253209	0.323423437965779	0.335223927584645	-0.603268398020445	1
ENSMUSG00000033624	Pdpr	-0.673475348010997	6.83078771127971e-08	0.000109924109332647	0.6886491089224	0.0188919856365692	-0.676485883482631	1
ENSMUSG00000033653	Vps8	-0.700454782954697	0.00010714104594389	0.00228233143276587	0.555278292390602	0.105182276092789	-0.624176188455537	1
ENSMUSG00000033658	Ddx19b	-0.532764252458112	0.00300806785697786	0.0233988865494078	0.457297709485337	0.0698663458206101	-0.499376690849852	1
ENSMUSG00000033671	Cep350	-0.500150378161664	1.97276090345649e-05	0.000800861219292085	0.548639577866275	0.184262764600195	-0.687009514480427	1
ENSMUSG00000033713	Foxn3	-0.238159641538598	0.00115385551576114	0.0118299625455205	0.260971667819823	0.248320056120286	-0.467377897432602	1
ENSMUSG00000033721	Vav3	-0.362310904328464	0.00294325427944238	0.0230284340345469	0.426815812759274	0.0213135368184689	-0.427681165277153	1
ENSMUSG00000033760	Rbm4b	-0.295177698735804	0.00553213583393017	0.0363889589469154	0.340607426242676	0.236644738306085	-0.533479596167065	1
ENSMUSG00000033769	Exoc6b	-0.532227998214255	0.000292809916693986	0.0045642006019126	0.537819728012139	0.0711393791468448	-0.57765752943177	1
ENSMUSG00000033790	Tubgcp5	-0.567144471515382	0.000196068428907972	0.0034360422199759	0.535071127415323	-0.0537825738686105	-0.465716744971286	1
ENSMUSG00000033792	Atp7a	-0.402399651167742	9.19071203726691e-06	0.000507150640884792	0.586792926968391	0.126956597344227	-0.673430244354254	1
ENSMUSG00000033799	Tasor2	-0.37870624144997	0.00845659696313684	0.0491616150359407	0.454641385331007	-0.00273960186912356	-0.433300842640116	1
ENSMUSG00000033883	Zfp267	-0.554328272669024	0.00498598153102835	0.0337672380243503	0.529617530303401	-0.111650499339608	-0.409855946285213	1
ENSMUSG00000033943	Mga	-0.609360318195299	0.000128173982967037	0.00258427042246415	0.507004601395233	0.182964884378983	-0.645973683502063	1
ENSMUSG00000033960	Jcad	-0.525896711864347	0.00401840600383391	0.0289253260825226	0.506654451899578	-0.00200161292633454	-0.483792438426615	1
ENSMUSG00000033964	Zbtb41	-0.230896130578461	0.000643990920060968	0.00781539861416718	0.497072083233178	0.0219215304923775	-0.495542085612643	1
ENSMUSG00000034021	Pds5b	-0.277410583876471	0.000173485155987123	0.00316207184540701	0.581925675884203	-0.0156280803864425	-0.544004202384215	1
ENSMUSG00000034063	4930590J08Rik	-0.321000306569741	0.00111995289085698	0.0116107239940349	0.328415746945591	0.328860040326233	-0.602484292774977	1
ENSMUSG00000034071	Zfp551	-0.509965065600512	0.00141171857242473	0.0136114280909436	0.573679435947797	-0.0922061700642722	-0.469095727310379	1
ENSMUSG00000034088	Hdlbp	-0.572223371033226	9.11490559230036e-07	0.000198045746698397	0.618505246954098	0.17784067586643	-0.748344786380761	1
ENSMUSG00000034101	Ctnnd1	-0.596161627530129	3.88058985266362e-05	0.00122131552896916	0.481292512896227	0.165908395976438	-0.606408504671663	1
ENSMUSG00000034111	Tmed8	-0.410211843133265	0.000105261634918044	0.0022602663084717	0.460125356880022	0.239084725687428	-0.650152601986558	1
ENSMUSG00000034145	Tmem63c	-0.637438554052753	0.00436434858525564	0.0307545008138091	0.424868803779504	0.0724922703417659	-0.470596673504367	1
ENSMUSG00000034154	Ino80	-0.352509698298532	0.00221612530048884	0.018881290869183	0.387758338214483	0.2787341523197	-0.615494124068613	1
ENSMUSG00000034158	Lrrc58	-0.389224570574945	0.000194582948709017	0.00342744574519301	0.526444915840356	0.0578892757481257	-0.555162827293306	1
ENSMUSG00000034160	Ogt	-0.481316441245721	0.00032884044705166	0.00489485095074304	0.578060367197935	0.0675807472686269	-0.613107672424707	1
ENSMUSG00000034163	Zfc3h1	-0.464078685949335	0.000310143676339054	0.0047155136262547	0.56152524881527	0.0579713817858627	-0.588853322510533	1
ENSMUSG00000034187	Nsf	-0.540178842895242	0.000220461672399977	0.00373591902196279	0.636852983877572	-0.122343615499633	-0.503266779320559	1
ENSMUSG00000034210	Efcab14	-0.42806479711084	0.000259750494311783	0.00418606792896371	0.430327830272667	0.152889003556836	-0.546175382123507	1
ENSMUSG00000034216	Vps18	-0.807220757859621	0.0062444342990727	0.0394080839277255	0.198098069631561	0.0877345699256924	-0.266611732081847	1
ENSMUSG00000034218	Atm	-0.596722258970661	3.65058201352749e-06	0.000342529706903509	0.615504509822939	0.144885415732237	-0.716633227346038	1
ENSMUSG00000034243	Golgb1	-0.478459336829425	0.00333789993863362	0.0252928002405404	0.435691801076258	0.122457949775974	-0.524688682085427	1
ENSMUSG00000034269	Setd5	-0.66345816402922	0.000155753671240367	0.00293884509255885	0.548736827093822	0.140795915967651	-0.649069219103247	1
ENSMUSG00000034275	Igsf9b	-0.55481921413848	5.74236392077608e-05	0.00152940866688938	0.555219987390689	0.153949871598479	-0.666791958898082	1
ENSMUSG00000034295	Fhod3	-0.847406391999533	0.00132637194431448	0.0130802218856625	0.485154149827062	0.108398691569975	-0.559788248708054	1
ENSMUSG00000034297	Med13	-0.414393788639145	2.5379175715846e-05	0.000930081220686795	0.568748576391551	0.0778255460807183	-0.61314807186253	1
ENSMUSG00000034312	Iqsec1	-0.849871952075995	2.05489831793879e-05	0.000821754859681194	0.452538418618458	0.130707156240909	-0.548051412886818	1
ENSMUSG00000034342	Cbl	-0.450137497764118	9.98587337077688e-05	0.00218968354431946	0.551309577076387	0.119025325990401	-0.63248550493981	1
ENSMUSG00000034354	Mtmr3	-0.333127950745581	0.00260134731325382	0.0210711753818618	0.384025982414102	0.198757426182516	-0.541937647723202	1
ENSMUSG00000034377	Tulp4	-0.408050635219354	0.00015243475571725	0.00289662072448051	0.44634544542513	0.225020473464947	-0.624640632814253	1
ENSMUSG00000034402	Kcnh5	-0.648725189757158	0.00709408532394494	0.0433299831564357	0.464800976818676	0.0739340016774054	-0.51012652091898	1
ENSMUSG00000034453	Polr3b	-0.442245417249437	7.63913780781585e-05	0.00183926185778371	0.553953127705278	0.081523186456423	-0.602204535533607	1
ENSMUSG00000034480	Diaph2	-0.0826923664881967	0.00510694101641775	0.0343702974239178	0.498812443300021	-0.0136284632512475	-0.466103686151044	1
ENSMUSG00000034488	Edil3	-0.46915088137796	5.08033543005926e-05	0.00142029749560444	0.487209743333707	0.056332796392803	-0.516200534205155	1
ENSMUSG00000034501	Pcnx4	-0.325814595906798	0.00197096244745548	0.0173458733280111	0.386887316768326	0.155832209974138	-0.507120195630337	1
ENSMUSG00000034538	Zfp418	-0.347611051890315	0.00779447095338388	0.0464892091441748	0.46617811460407	0.00416807451074298	-0.450401091692515	1
ENSMUSG00000034551	Hdx	-0.47940793167507	0.00654213978842157	0.0408591450033664	0.455869006099584	-0.0953354997834747	-0.353455901868227	1
ENSMUSG00000034557	Zfyve9	-0.487260345388489	0.000366106189480157	0.00529273660259263	0.482240563554168	0.15274413551007	-0.595798325310625	1
ENSMUSG00000034560	Washc4	-0.224923859366496	0.000729524562502323	0.00856046486626814	0.51032165091567	-0.0312957908357176	-0.461674431812912	1
ENSMUSG00000034563	Ccpg1	-0.309129216018668	0.00461023801427035	0.0318724998498037	0.414892925740103	0.17062315638834	-0.546900982340695	1
ENSMUSG00000034573	Ptpn13	-0.314866567063945	0.00160318644447078	0.014937881731827	0.450423129398451	0.0969410565530776	-0.516478923490873	1
ENSMUSG00000034574	Daam1	-0.105828443981345	0.000658444548699121	0.00795079211183305	0.399433223846851	0.29638479205912	-0.642126865904951	1
ENSMUSG00000034584	Exph5	-0.376118447861002	0.00411657456262033	0.0294823519462509	0.407105007451483	0.158703469812806	-0.529007834893878	1
ENSMUSG00000034593	Myo5a	-0.650204668261815	3.10308933105345e-07	0.000139813892869006	0.703974613774937	0.0281728958576419	-0.699293622076404	1
ENSMUSG00000034602	Mon2	-0.51521968137071	4.0609072511572e-05	0.00124427849370273	0.542265457765848	0.0714175107371933	-0.582161385587265	1
ENSMUSG00000034613	Ppm1h	-0.744419543282917	2.81590360465856e-05	0.00100299408453082	0.546474953670186	0.200152960832914	-0.698839004662807	1
ENSMUSG00000034636	Zyg11b	-0.562207900013489	6.59419332937859e-06	0.000446663982990549	0.599714100206388	0.104162111443633	-0.665867860210968	1
ENSMUSG00000034648	Lrrn1	-0.765257839806851	0.000501329210865989	0.00658086695199916	0.528786292538488	-0.0354111534390293	-0.475768771090134	1
ENSMUSG00000034653	Ythdc2	-0.455945553587937	0.000196054564197742	0.0034360422199759	0.588564223217946	-0.0891659683535167	-0.486020491607886	1
ENSMUSG00000034656	Cacna1a	-0.672150298505224	0.000233136717862484	0.00389981720323818	0.48251167782848	0.133474870022788	-0.579197535855532	1
ENSMUSG00000034667	Xpot	-0.315827243550847	0.00192269871829589	0.0171168791811454	0.58329711938079	-0.175871894992348	-0.405105164621628	1
ENSMUSG00000034723	Tmx4	-0.231234884196338	0.00156956241262944	0.0147255739061932	0.435297674283483	0.122856071455574	-0.524659333711944	1
ENSMUSG00000034724	Cnot6l	-0.227259946967799	0.000192590924821048	0.0034022985795859	0.481188006267792	0.11672107895099	-0.563269450088804	1
ENSMUSG00000034731	Dgkh	-0.462441910290362	0.000297982015990605	0.00460779913816501	0.59044323438227	0.00909218653537362	-0.573797096168118	1
ENSMUSG00000034751	Mast4	-0.599476725947583	1.3198045832692e-05	0.000629121878889094	0.583989547438762	0.0898158523155586	-0.638245520404936	1
ENSMUSG00000034755	Pcdh11x	-0.617413659705309	0.00289981105504151	0.0228143699123233	0.442267426488538	0.0260953242866743	-0.446673025802356	1
ENSMUSG00000034801	Sos2	-0.355577714497642	2.18691087734159e-05	0.000858878972251061	0.537633734444232	0.0884614708766195	-0.592636115859425	1
ENSMUSG00000034832	Tet3	-0.172226542049332	0.00225208278317783	0.019135561745437	0.394563405931935	0.129418186421847	-0.491364177137151	1
ENSMUSG00000034848	Ttc21b	-0.599946240396616	0.00712870656565673	0.0434915289427397	0.504528545889238	-0.101653226670616	-0.394559949806979	1
ENSMUSG00000034853	Acot11	-0.393018066757283	0.00491301263276483	0.0334667758831896	0.219167047125966	0.239929299380849	-0.419973223787236	1
ENSMUSG00000034912	Mdga2	-0.468289413569124	0.00095868534020213	0.010366698786383	0.452323381978331	0.132866885149662	-0.549735098901844	1
ENSMUSG00000034926	Dhcr24	-0.687801661192765	0.00164507479842875	0.0152398515902078	0.423658176898858	0.0440411319926532	-0.444541743354912	1
ENSMUSG00000034931	Dhx8	-0.542029649770572	0.00342266167599524	0.025711546309953	0.560806334514392	-0.0331588797458504	-0.50842538413197	1
ENSMUSG00000034940	Synrg	-0.377227205695034	2.20301845150913e-05	0.000862395891878103	0.648658233280179	0.0134677141417384	-0.63341505676747	1
ENSMUSG00000034951	Cog7	-0.856060757438846	0.00284438909236123	0.0224589386290762	0.455535037716725	-0.0100255856874161	-0.427782023668746	1
ENSMUSG00000034973	Dop1a	-0.271942760732336	0.000272725339293973	0.00430117647595479	0.491525215442449	0.184871050606981	-0.632807167413523	1
ENSMUSG00000034981	Parm1	-0.552061031789498	0.000335336975470149	0.0049609299549001	0.613274092175002	-0.0451374115300456	-0.548225769912281	1
ENSMUSG00000035033	Tbr1	-0.699423158123735	0.00280290564757551	0.0222113923054998	0.538207550052511	-0.206495588535464	-0.335098595498432	1
ENSMUSG00000035045	Zc3h12b	-0.652630727294498	3.37031330746691e-07	0.000139813892869006	0.712988446176156	0.0131841923442774	-0.694816762553342	1
ENSMUSG00000035078	Mtmr9	-0.487752838928336	4.27704454547464e-06	0.000362193993425939	0.674237685959488	-0.0316265484918329	-0.618471219114137	1
ENSMUSG00000035093	Secisbp2l	-0.438406647304764	3.57356460899224e-05	0.00115629390327896	0.566124546189777	0.0966548788226384	-0.627109042401686	1
ENSMUSG00000035131	Brinp3	-0.378391445414131	0.00532884482240668	0.0353604193856672	0.515882432893535	-0.124851830944087	-0.38514197944697	1
ENSMUSG00000035133	Arhgap5	-0.421309140045356	0.000340553507609025	0.00502269558561715	0.508966877577983	-0.0656258255841616	-0.430337326959413	1
ENSMUSG00000035164	Zc3h12c	-0.373625194544342	4.62433651462648e-05	0.00133867047675514	0.662504552441547	-0.10391977186771	-0.543970395705568	1
ENSMUSG00000035168	Tanc1	-0.142585377498172	0.0082312400807596	0.0481367002447526	0.298679643983731	0.218262869525185	-0.477214669652279	1
ENSMUSG00000035173	Ccdc186	-0.388318951509097	0.000135878441632745	0.00267912734385284	0.467516687930469	0.20610104680045	-0.628375241883764	1
ENSMUSG00000035232	Pdk3	-0.51841045756813	0.00353461951459938	0.0263555395717531	0.554128947819477	-0.230979322760055	-0.328933334245282	1
ENSMUSG00000035236	Scai	-0.727795481596975	7.54915580937839e-06	0.000463640193396761	0.589438598407248	-0.0232901592748897	-0.544499767441404	1
ENSMUSG00000035239	Neu3	-0.492931878706382	0.00684383442138821	0.0421830015857008	0.397533323858126	0.18770735481213	-0.545213370824636	1
ENSMUSG00000035247	Hectd1	-0.554195896405629	1.49728441680607e-07	0.000120351721422872	0.662707344954144	0.107034273696911	-0.728749528399167	1
ENSMUSG00000035248	Tut7	-0.333881177891914	0.00788188271048567	0.0468252573738979	0.418218924566444	0.179836985668628	-0.558150498502878	1
ENSMUSG00000035284	Vps13c	-0.603542608387566	1.82907964708255e-07	0.000129724784146319	0.692301842121938	0.104924161747774	-0.755264573562842	1
ENSMUSG00000035310	NA	-0.343236453423887	0.00772314226448996	0.0461779946853238	0.487167957863198	-0.132230770730992	-0.351167368562658	1
ENSMUSG00000035311	Gnptab	-0.400629247858114	0.00373914798905456	0.0275483698771957	0.538134932127878	-0.13507252563915	-0.397524183355057	1
ENSMUSG00000035325	Sec31a	-0.683017765068677	0.00110008605128347	0.0114634387965857	0.432038949413659	0.0715013234855018	-0.476600984571213	1
ENSMUSG00000035431	Sstr1	-0.852379873416255	7.94324973886272e-05	0.0018871283172703	0.631120180494044	-0.0560703461634873	-0.555761953413698	1
ENSMUSG00000035437	Rabgap1	-0.523571979449136	3.93299519053363e-05	0.0012272376480657	0.532603428699318	0.188410436508712	-0.675270751115267	1
ENSMUSG00000035476	Tab3	-0.32364590866228	0.00240001340824423	0.0199979002510025	0.444777107846194	0.111370572013162	-0.52369397886412	1
ENSMUSG00000035509	Fbxl21	-0.367951953955424	7.95099627263438e-06	0.00047340820769952	0.535160036464818	0.0314063980694673	-0.540342299922917	1
ENSMUSG00000035566	Pcdh17	-0.371835810177604	0.000689752171948062	0.00822585750462689	0.464621534356398	0.000680976295415076	-0.445858158016718	1
ENSMUSG00000035572	Dcaf10	-0.226683768704599	0.000499299729024661	0.00656136984506848	0.580838220218023	-0.0235255732107286	-0.536051751149568	1
ENSMUSG00000035596	Mboat7	-0.735781804310445	0.00722779211425728	0.0439573717637327	0.472069138743256	-0.156540049688731	-0.315427047818037	1
ENSMUSG00000035614	Togaram1	-0.529830605609923	2.49043482221848e-05	0.000921941374121322	0.617190665704399	-0.0385706742720305	-0.557725047978667	1
ENSMUSG00000035623	Rsf1	-0.356895867997234	0.00179165518559813	0.0162556980618338	0.47139287221807	0.128521698664459	-0.56420798887368	1
ENSMUSG00000035653	Lrfn5	-0.400676652367253	0.00224863144225657	0.0191129709547321	0.538461498882784	-0.0620346576408592	-0.461745277660238	1
ENSMUSG00000035666	Gtf3c4	-0.320561887154972	0.000580807046335376	0.00725482754505237	0.364576955321035	0.289925733883072	-0.603071265996938	1
ENSMUSG00000035681	Kcnc2	-0.453991359349033	0.000826174487588891	0.00936721376160209	0.588894444530286	-0.126508207626523	-0.453662494334995	1
ENSMUSG00000035696	Rnf38	-0.51349850701443	0.000748029761462284	0.00870559346906444	0.427242109662892	0.122817354006418	-0.516905539849262	1
ENSMUSG00000035770	Dync1li2	-0.634444821569446	0.00213235466199475	0.0183904149926114	0.447310364108447	0.247292325474803	-0.645053217061115	1
ENSMUSG00000035798	Zdhhc17	-0.708568634187966	2.33718415516757e-06	0.00028393078361247	0.607475781688405	0.0921517150421741	-0.662797041446693	1
ENSMUSG00000035847	Ids	-0.727044676988059	1.36855007569652e-05	0.000643298567745533	0.587495636949371	-0.0322033136005424	-0.534838752675989	1
ENSMUSG00000035877	Zhx3	-0.0624468078515163	0.00365016526092549	0.0270594943341616	0.35669434376612	0.177546384421137	-0.497185165811053	1
ENSMUSG00000035901	Dennd5a	-0.634957522593143	1.44328280541301e-05	0.000658141448812939	0.494657714551124	0.145321693756954	-0.601203458482194	1
ENSMUSG00000035919	Bbs9	-0.521090911540099	0.00318552743595486	0.0244402827205267	0.551243025989261	-0.198818779858379	-0.354308134196983	1
ENSMUSG00000035933	Cog5	-0.470460221473989	0.000615467788285515	0.00758374565493966	0.460055127940789	0.111713036613373	-0.538635071313326	1
ENSMUSG00000035936	Aldh5a1	-0.468411334501181	0.000249925244362002	0.00408348566657592	0.396423732678264	0.251194567400334	-0.599701323625344	1
ENSMUSG00000035941	Ibtk	-0.431885295124835	0.000767112042607799	0.00888052798629116	0.492015260467219	0.047747555393059	-0.513293735583262	1
ENSMUSG00000035948	Acss3	-0.454992913508655	0.00572175960357308	0.0371444869954381	0.270508814633591	0.176726836054527	-0.413873595571625	1
ENSMUSG00000035954	Dock4	-0.482107717996597	3.83750504969535e-06	0.000349252027787491	0.70054090059329	-0.0264072121683057	-0.648245385754601	1
ENSMUSG00000035992	Fnip1	-0.538983092699623	9.01676729686525e-05	0.00202826797198329	0.607449430139221	-0.0806319004770116	-0.511586124299289	1
ENSMUSG00000036053	Fmnl2	-0.427742122553591	0.000130013272823739	0.00260826960139073	0.522020002533879	0.162028147125459	-0.642043797829735	1
ENSMUSG00000036104	Rab3gap1	-0.653779940406653	8.66190151017726e-05	0.0019873748146186	0.591226525767627	-0.0110622004600708	-0.556912661791424	1
ENSMUSG00000036155	Mgat5	-0.429224884227454	3.93748621068709e-06	0.000349679841228788	0.642681415563829	0.0409756943230087	-0.651756755781361	1
ENSMUSG00000036167	Pphln1	-0.479228974445459	0.00562986814749386	0.0367212984876026	0.397962675800279	0.146837971066076	-0.509864122324751	1
ENSMUSG00000036192	Rorb	-0.640502460188512	0.00240243793524544	0.0200000038635454	0.581052364339197	-0.000272144545435946	-0.556603722681156	1
ENSMUSG00000036197	Gxylt1	-0.599278971763953	0.00158658657940628	0.014817563429823	0.408129122693233	0.199068272937621	-0.565308481401409	1
ENSMUSG00000036242	Armh4	-0.414261872006573	0.00108703267818389	0.0113770425354715	0.342996213633669	0.242852289144597	-0.541200457733787	1
ENSMUSG00000036251	Trpm8	-0.702666079177456	0.00164680830323091	0.0152500520061867	0.383631304941235	0.168053522717892	-0.514693499613494	1
ENSMUSG00000036257	Pnpla8	-0.409476715416485	0.00703822309946932	0.0430618102780164	0.460625689522778	-0.129858707982132	-0.327806582974916	1
ENSMUSG00000036264	Fstl4	-0.71618227727625	0.00765170024543114	0.0458998553489221	0.515231516203009	-0.0905928889671358	-0.414494758514931	1
ENSMUSG00000036273	Lrrk2	-0.607533119937658	5.81839525903401e-05	0.00154011836746812	0.660376370434643	-0.0245500517620402	-0.611379393041446	1
ENSMUSG00000036333	Kidins220	-0.552366907076254	4.97177119561234e-07	0.00015022280085919	0.685471646542778	0.0679466878219301	-0.716363679781067	1
ENSMUSG00000036377	Cracd	-0.478513741547473	6.30788842325766e-05	0.00161334191867026	0.469906522235714	0.210818217506913	-0.634793024127829	1
ENSMUSG00000036391	Sec24a	-0.335408282156187	0.00014810244497409	0.00285250987069106	0.517373023937293	0.106562277852978	-0.589057807727892	1
ENSMUSG00000036437	Npy1r	-0.584623456143362	0.00329193503055164	0.0250415524689976	0.591117515400864	-0.120172782764871	-0.461336434006558	1
ENSMUSG00000036452	Arhgap26	-0.770015639341017	1.8108521432912e-05	0.000755826563212628	0.624257610848351	0.0728517518258828	-0.661992159910682	1
ENSMUSG00000036499	Eea1	-0.272415375822232	0.00061004346161438	0.00752216752192378	0.468268492303471	0.131501079827564	-0.563820749973385	1
ENSMUSG00000036501	Fam13b	-0.438158172878554	3.99984375311141e-06	0.000352015446213608	0.586717896269977	0.0993847396811607	-0.649232964479719	1
ENSMUSG00000036510	Cdh8	-0.419223848619873	0.00024438940251428	0.00401992227300774	0.548956329347948	0.0869623121258679	-0.60217517206851	1
ENSMUSG00000036545	Adamts2	-0.433528880206447	0.00292897721213344	0.02293576644881	0.286690962786823	0.23017838291013	-0.476151591050398	1
ENSMUSG00000036550	Cnot1	-0.452941401411018	1.48370069414565e-05	0.000665017816703126	0.626284314539672	0.0727958333568338	-0.663885488954409	1
ENSMUSG00000036591	Arhgap21	-0.369905616597069	4.56683842420996e-05	0.00132840460508322	0.546858954001699	0.12280100122852	-0.631524040326557	1
ENSMUSG00000036617	Etl4	-0.654262938614808	4.45044019736608e-05	0.00131496133991426	0.623108906737682	0.035812220486468	-0.628481728549269	1
ENSMUSG00000036676	Tmtc3	-0.432146558634905	0.0005737251881129	0.00719813173056945	0.454619718106308	0.169387702659454	-0.583891469678938	1
ENSMUSG00000036698	Ago2	-0.335249835144114	6.17577590405623e-05	0.00159143553983104	0.476643980910541	0.171830830173544	-0.607135791441039	1
ENSMUSG00000036745	Ttll7	-0.555201167732179	4.023490890255e-05	0.00124141770647087	0.571983361847998	0.0349413923440591	-0.578724440072035	1
ENSMUSG00000036760	Kcnk9	-0.443029516550965	6.84859037217565e-05	0.00170959532334	0.551083384739488	0.15237800116434	-0.661452328060818	1
ENSMUSG00000036790	Slitrk2	-0.657452564534314	6.97690925003454e-05	0.00172648734276399	0.603527693850155	0.0487145515093262	-0.621005939177105	1
ENSMUSG00000036792	Mbd5	-0.711028929989688	0.000235283587622526	0.00392638645808276	0.587081701517738	0.0433139458208789	-0.600519666547832	1
ENSMUSG00000036800	Fam135b	-0.764664260849281	1.70033735252421e-07	0.000129724784146319	0.699920804842229	0.0892546800866903	-0.748855283049669	1
ENSMUSG00000036815	Dpp10	-0.509775278096488	8.7061537093447e-05	0.00199184241505824	0.601985203230135	0.00734663226350193	-0.583330789659398	1
ENSMUSG00000036819	Jmjd4	-0.308401342200196	0.00797028338251576	0.0471796327859082	0.418242770049062	-0.0271934447391487	-0.377021723816928	1
ENSMUSG00000036834	Plch1	-0.492430557072507	0.00135342531955979	0.0132776640178457	0.503799577324815	0.0315569862758889	-0.510420291260996	1
ENSMUSG00000036862	Dchs1	-0.4760436883028	0.00444856536698376	0.031129630081093	0.272477536651004	0.0859345803113795	-0.336317063729619	1
ENSMUSG00000036879	Phkb	-0.629494438728626	0.00588295862997786	0.0377894684079079	0.467605001242547	-0.00246421912275858	-0.445965267791672	1
ENSMUSG00000036893	Ehmt1	-0.399115959978863	0.00446890777019933	0.0312085844108273	0.311571997952482	0.301302076707756	-0.562229148490358	1
ENSMUSG00000036904	Fzd8	-0.673224776064121	5.39357166997215e-05	0.00147628362371973	0.491024986524563	0.149354723010167	-0.601250994719972	1
ENSMUSG00000036943	Rab8b	-0.272069670419404	0.00253229464032834	0.0207833157448393	0.530115584121042	-0.0203666942786576	-0.490206577288907	1
ENSMUSG00000036949	Slc39a12	-0.405868425514804	0.000325347368099559	0.00486734309921717	0.469019345583833	0.11626685742124	-0.551210373094768	1
ENSMUSG00000036990	Otud4	-0.40381794725563	0.000271806735677791	0.00429511639851524	0.54059954202205	0.0884419896113565	-0.595461302014445	1
ENSMUSG00000037014	Sstr4	-0.43443570352545	0.00593289555454718	0.0380265967520342	0.511966093598471	-0.253514343495869	-0.268809122472962	1
ENSMUSG00000037016	Frem2	-0.233801406912767	0.000157710063077672	0.00296416247938813	0.554979700137584	-0.00679211493044142	-0.525912445401098	1
ENSMUSG00000037110	Ralgapa2	-0.6887236923828	0.000886247074979722	0.00981134487708866	0.499667922498919	0.139464269814221	-0.600879661815505	1
ENSMUSG00000037111	Setd7	-0.538122632262028	3.42327597680056e-07	0.000139813892869006	0.668683717638309	0.0960323827013893	-0.724850230933709	1
ENSMUSG00000037119	Fam91a1	-0.378531075259074	0.000148940134517364	0.00285950828324181	0.547456058932532	-0.0411489579032867	-0.488640051645021	1
ENSMUSG00000037138	Aff3	-0.543697150136888	0.00119599453680203	0.0121344736163481	0.539869893522497	0.00255090639829649	-0.519607357724192	1
ENSMUSG00000037172	Dennd11	-0.225508004799049	0.00127205955975964	0.0127332686691755	0.366105245012426	0.263352333769747	-0.581284151852092	1
ENSMUSG00000037234	Hook3	-0.445324412064862	3.39791574848856e-05	0.00111631253895168	0.491685305935492	0.206028696271592	-0.651473527425749	1
ENSMUSG00000037259	Dzank1	-0.512659777986218	6.53446327489722e-06	0.000446002568093008	0.566858088210443	0.132867932599252	-0.659498442226049	1
ENSMUSG00000037260	Hgsnat	-0.919250694089361	0.00422425334260123	0.0300128594883577	0.275131711628394	0.175102891885197	-0.41688292070999	1
ENSMUSG00000037270	Bltp1	-0.623734480970882	3.36406203596562e-05	0.00111277080843998	0.62909373708747	0.0242164711852164	-0.624070910329303	1
ENSMUSG00000037316	Bag4	-0.369238655906836	0.000575884012783655	0.00721770638475315	0.52829662695786	-0.047467390923949	-0.464750300442788	1
ENSMUSG00000037341	Slc9a7	-0.785755997728578	2.28512528173626e-08	0.000109924109332647	0.75022415586323	-0.0329493055254765	-0.690134173700806	1
ENSMUSG00000037343	Taf2	-0.212139136905262	1.79583902887331e-07	0.000129724784146319	0.732229903351841	-0.197778177014168	-0.528664419158119	1
ENSMUSG00000037386	Rims2	-0.689216623930756	1.07232735219984e-05	0.000553367627426807	0.647987271484901	0.0685243618205446	-0.680946618432719	1
ENSMUSG00000037416	Dmxl1	-0.394280540305351	0.000311001677873451	0.00471615737558113	0.54390505120308	0.0359776092019574	-0.552722748788001	1
ENSMUSG00000037426	Depdc5	-0.96589929888219	4.10838436105139e-07	0.000142967788755243	0.73195656699187	0.066641371560986	-0.759769576816372	1
ENSMUSG00000037434	Slc30a1	-0.470838178359327	0.00182456310407055	0.0164599755673615	0.415140197823315	0.169879499788012	-0.546487251895202	1
ENSMUSG00000037470	Uggt1	-0.606802556009246	1.32012801989667e-05	0.000629121878889094	0.512472125578035	0.10000569931424	-0.578624107245564	1
ENSMUSG00000037486	Asxl2	-0.299245154642227	0.002490319691398	0.020523434394522	0.303424164842091	0.263202301168553	-0.521083504829467	1
ENSMUSG00000037487	Ubr5	-0.292937912726297	6.67760956316569e-05	0.00168965243448245	0.517487805942412	0.186145578223197	-0.65880319497344	1
ENSMUSG00000037503	Fam168b	-0.798264288859292	0.00075321747213696	0.00875751500632143	0.462600630121055	0.252574636130233	-0.664328410479884	1
ENSMUSG00000037533	Rapgef6	-0.465360039588825	0.000674114904948332	0.00808736657608163	0.521402655823442	0.0702886742926099	-0.561180135170135	1
ENSMUSG00000037541	Shank2	-0.518718094900249	1.88669700686188e-05	0.000776379037943129	0.60601432366095	0.026684376123943	-0.604112555950203	1
ENSMUSG00000037605	Adgrl3	-0.655842586401518	6.04757787956626e-07	0.000159291539914779	0.740209842333527	-0.0170056850417602	-0.694487791158034	1
ENSMUSG00000037608	Bclaf1	-0.2550033765031	0.00258067555322543	0.0209706646932057	0.484586827080971	-0.0112792639038035	-0.454526353370046	1
ENSMUSG00000037643	Prkci	-0.721768855907427	0.000113483905321283	0.00237754204423756	0.583111077314298	0.108866835816139	-0.654073263765425	1
ENSMUSG00000037646	Vps13b	-0.682592900324004	5.01956718326725e-06	0.000395561578618648	0.693760061672992	0.0177704233732573	-0.680402512888196	1
ENSMUSG00000037652	Phc3	-0.399662378888732	8.22190989556042e-06	0.000475378295747098	0.459369311983167	0.239730172318986	-0.649992824762973	1
ENSMUSG00000037674	Rfx7	-0.152683379455004	0.00787829982355504	0.0468252573738979	0.330714012103612	0.234651743791036	-0.522254537416442	1
ENSMUSG00000037685	Atp8a1	-0.677807799751001	1.04887719944416e-06	0.000206827372166716	0.702432513226958	-0.0181603854897645	-0.657274154538993	1
ENSMUSG00000037692	Ahdc1	-0.249719664684481	0.000466608804022286	0.00624060160853766	0.253777744989617	0.194177534981278	-0.413109015390325	1
ENSMUSG00000037720	Tmem33	-0.465138107541374	0.000812721245513252	0.00927199295688943	0.491841145260787	-0.0230309217174616	-0.451195707705458	1
ENSMUSG00000037826	Ppm1k	-0.785596981207976	6.44546906204517e-06	0.000446002568093008	0.676270567792875	0.0539959864870052	-0.695339115644375	1
ENSMUSG00000037851	Iars1	-0.56200059027518	0.00539075125917581	0.0356926347786286	0.450031323428169	0.0285347785852081	-0.456247949547458	1
ENSMUSG00000037855	Zfp365	-0.440801433551825	0.00435995445610452	0.0307415034369896	0.556259729020641	-0.177503473690024	-0.377766700832659	1
ENSMUSG00000037857	Nufip2	-0.514030539484304	5.95105903458898e-07	0.000159291539914779	0.701414347373489	0.00504680138975194	-0.676604700782307	1
ENSMUSG00000037876	Jmjd1c	-0.592209949202979	4.80633192807767e-05	0.00137322142314769	0.536296891940707	0.210138627130688	-0.69782248684915	1
ENSMUSG00000037885	Stk35	-0.570566151336474	0.00322464197654809	0.0246932412265737	0.317943843976145	0.180020730806285	-0.462214323265984	1
ENSMUSG00000037890	Wdr19	-0.5617075363603	0.000316644855546563	0.00477800155228955	0.575713869603056	-0.0552255283139893	-0.503403454428231	1
ENSMUSG00000037896	Rcor1	-0.323918559455392	0.00822316833711288	0.0481294857478495	0.435128901771544	0.0245271425583351	-0.43845978060296	1
ENSMUSG00000037905	Bri3bp	-0.502534423432513	1.05433699750955e-05	0.00055030914194687	0.610854954646622	0.0450322220449439	-0.624805859158974	1
ENSMUSG00000037926	Ssh2	-0.216510770967714	0.00844112391169672	0.0491071802187346	0.473593081387516	-0.0480472119226598	-0.411818725897336	1
ENSMUSG00000037989	Wnk2	-0.705386915773026	0.00012027803691879	0.0024806065478273	0.400481533499489	0.10206017604142	-0.473097456973237	1
ENSMUSG00000037996	Slc24a2	-0.732549217507194	3.57596203002917e-07	0.000139813892869006	0.698157617692383	0.0681000088779849	-0.728655224723445	1
ENSMUSG00000037999	Arap2	-0.471495266295245	0.000158008115249256	0.00296514217207825	0.594820723140076	-0.000123063342994384	-0.569928845917462	1
ENSMUSG00000038014	Fam120a	-0.642583277081158	0.00230896150491532	0.01945048640543	0.470836448868814	-0.0689072765231925	-0.39092439654146	1
ENSMUSG00000038024	Dennd4c	-0.258958140110424	8.60493695765125e-06	0.000488233999521887	0.5181428767492	0.206621270469286	-0.677347201878582	1
ENSMUSG00000038025	Phf2	-0.423326462330331	0.00459325366479033	0.0317915381379891	0.251130174651351	0.260174607572245	-0.468319198999856	1
ENSMUSG00000038039	Gcc2	-0.510311947134301	2.61379007469759e-06	0.000297306291798386	0.643571419273063	0.00642797487204823	-0.622380421482974	1
ENSMUSG00000038048	Cntnap5c	-0.426723218723251	0.000352127993952921	0.0051481271758544	0.560176659932763	0.0412679528844389	-0.572945424542767	1
ENSMUSG00000038056	Kmt2c	-0.466268286764946	0.000339801092277848	0.00501906956535142	0.514740163818867	0.183075354046446	-0.653483591783726	1
ENSMUSG00000038065	Mturn	-0.716621358279032	3.21914660392044e-05	0.00108568533156556	0.537774262078228	0.117491890396603	-0.618172405255296	1
ENSMUSG00000038068	Rnf144b	-0.958070380659631	5.20111344882997e-05	0.00143665119937097	0.580701146648529	0.106512894297433	-0.649704048048355	1
ENSMUSG00000038077	Kcna6	-0.679354928635809	0.00364245045519523	0.0270175485317065	0.21885401245998	0.30412247873795	-0.475842264169698	1
ENSMUSG00000038084	Opa1	-0.336585925457497	2.861477684602e-05	0.00101175473440605	0.584560367351228	0.0170128214051282	-0.575089904107735	1
ENSMUSG00000038102	Trappc11	-0.811936512363141	0.00322023372515199	0.0246880014789427	0.448691634722115	0.0429940930742932	-0.467615981381972	1
ENSMUSG00000038121	Fam210a	-0.349075383794178	0.000177757386822313	0.00321804926864358	0.512139130152652	0.177032155687168	-0.64570313595593	1
ENSMUSG00000038127	Ccdc50	-0.0734993637015578	0.00258999338997893	0.021008439058289	0.417622003850818	0.0647291120496061	-0.456859060067152	1
ENSMUSG00000038128	Camk4	-0.712666640663929	5.93410435216624e-05	0.00155538035161018	0.579407951818694	0.102728473730742	-0.645153368340678	1
ENSMUSG00000038143	Stox2	-0.313850194739914	0.000380307231670456	0.00544903659209826	0.527884525787917	0.0781733159169419	-0.57429098864074	1
ENSMUSG00000038156	Spon1	-0.383092009709279	0.00453754821007211	0.0315072785436164	0.352557133667982	0.166672013355942	-0.48370526478495	1
ENSMUSG00000038170	Pde4dip	-0.505344716983237	7.7818134944094e-05	0.00186007999653501	0.526470192071112	0.123387667273273	-0.612498142932232	1
ENSMUSG00000038172	Ttc39b	-0.484730736710893	8.25004552650832e-06	0.000475378295747098	0.57332352097243	0.0634544825351486	-0.604957713150186	1
ENSMUSG00000038174	Hycc2	-0.337940965089272	0.000513770741753326	0.00668956137507544	0.474360784364638	0.0336586963122183	-0.484047110956001	1
ENSMUSG00000038175	Mylip	-0.440785338747093	0.000863184653440924	0.00963203828462491	0.424498665034357	-0.0146510665309759	-0.393991537443271	1
ENSMUSG00000038178	Slc43a2	-0.632239738328003	0.000590567731052538	0.0073520651866809	0.426861765145722	0.183630902011366	-0.569752897524678	1
ENSMUSG00000038256	Bcl9	-0.328855287497876	0.00350071949455949	0.0261593894923482	0.478097274084753	-0.0165739944938004	-0.443674309149194	1
ENSMUSG00000038257	Glra3	-0.552570216177356	0.00533100134426679	0.035364997638418	0.477778785747659	-0.0314718240334238	-0.430333490312266	1
ENSMUSG00000038267	Slc22a23	-0.467371629411246	0.000214773416499299	0.0036704792101092	0.530563774094458	0.0487819742373032	-0.551141177631401	1
ENSMUSG00000038349	Plcl1	-0.716803346163488	0.000649830586477899	0.00786946415379116	0.507088280630095	0.0131024669637209	-0.497424260863768	1
ENSMUSG00000038384	Setd1b	-0.297008744616878	0.000133473587337123	0.00265340650045127	0.408225038754231	0.16930840278239	-0.539360514574071	1
ENSMUSG00000038453	Srcin1	-0.720570908127355	0.00313216657835116	0.0240922057002743	0.464625361752077	0.0402890086893138	-0.480518854282328	1
ENSMUSG00000038473	Nos1ap	-0.532116263325311	0.0046369104275908	0.0320201769905282	0.459823749135821	0.0367858988953391	-0.472852087788602	1
ENSMUSG00000038481	Cdk19	-0.479743878453117	0.000445840258948425	0.00605603020069993	0.378668383554836	0.277376674000428	-0.605595123990453	1
ENSMUSG00000038486	Sv2a	-0.704897967463189	0.000173029754405058	0.00315615695743084	0.288247117922152	0.315176726653026	-0.552016457163552	1
ENSMUSG00000038518	Jarid2	-0.207645669620324	0.0013263473879155	0.0130802218856625	0.259496101943615	0.367667877128384	-0.57039315685	1
ENSMUSG00000038522	Mfsd4b1	-0.401390802617611	0.00290132735141678	0.0228188544527281	-0.0715610351204211	0.540733111956624	-0.404562147638274	1
ENSMUSG00000038533	Cbfa2t2	-0.379369740168374	0.00105083584982737	0.011081831228074	0.491494618773645	0.0971818457282068	-0.556049791336836	1
ENSMUSG00000038545	Cul7	-0.250705713830252	0.000917553782223265	0.0100617971371222	0.400883831561074	-0.0646564365517801	-0.327605956596503	1
ENSMUSG00000038564	Ift172	-0.389363356486998	0.00198518538544633	0.0174265600235358	0.372730111166978	0.233031110765965	-0.561101911788551	1
ENSMUSG00000038594	Cep85l	-0.75059556684789	3.54109291892079e-07	0.000139813892869006	0.702576744175099	0.0451393089352894	-0.712799608486181	1
ENSMUSG00000038630	Zkscan16	-0.55170271490484	1.07174250301108e-05	0.000553367627426807	0.656817966080602	0.00921616830045523	-0.637514698090137	1
ENSMUSG00000038658	Ric1	-0.0593034250499653	0.00201113804929013	0.0175903456367726	0.487595682977605	-0.0477121738772939	-0.425531044044334	1
ENSMUSG00000038664	Herc1	-0.641502540319079	2.76089496909239e-06	0.000304001010432392	0.644345823974329	0.103257637706251	-0.707848514301665	1
ENSMUSG00000038665	Dgki	-0.600448246019047	0.000922146483525349	0.0100892197385346	0.506086063960576	0.101149376771174	-0.573504849303652	1
ENSMUSG00000038679	Trps1	-0.267417676523693	0.00499053898324258	0.0337849121397842	0.425946612489337	0.129639336075433	-0.521633256034965	1
ENSMUSG00000038702	Dsel	-0.28326787419601	0.00851255127248929	0.0493322906476344	0.466808224959586	-0.0503476176918838	-0.403303716772491	1
ENSMUSG00000038708	Golga4	-0.391523340199555	0.00128128854534221	0.0127779123169487	0.464379286447264	0.152880209348944	-0.578800332692262	1
ENSMUSG00000038733	Wdr26	-0.191793119177616	0.00104461932063562	0.0110433802270089	0.498967776147859	0.0393082474173548	-0.512572168631872	1
ENSMUSG00000038738	Shank1	-0.442596757458701	0.007852160895525	0.0467644671735945	0.394202396373027	0.0232894182480281	-0.39815553749119	1
ENSMUSG00000038764	Ptpn3	-0.421616675238678	0.00300117087181623	0.0233603080706832	0.553899714449195	-0.120356463651252	-0.425508653985636	1
ENSMUSG00000038774	Ascc3	-0.238571145894464	0.00304251348465821	0.0235679955570344	0.527595707085112	-0.0730167104604093	-0.441722930970376	1
ENSMUSG00000038807	Rap1gap2	-0.613814347188302	0.000406526692625793	0.00568750764602639	0.521113734734913	0.0795456565318383	-0.569003111919686	1
ENSMUSG00000038822	Hace1	-0.73967018988289	0.000561694022862401	0.00710159106249493	0.580382770007828	0.11501375150677	-0.656837187159268	1
ENSMUSG00000038827	Abitram	-0.0427282999589734	0.00174899445972159	0.0159738141374002	0.392254121353792	0.198969941962274	-0.550008898847608	1
ENSMUSG00000038831	Ralgps1	-0.310831659194532	0.000618040551600917	0.00760379074556352	0.51139469069444	0.0824868121470433	-0.562262539210876	1
ENSMUSG00000038844	Kif16b	-0.966882039826648	0.00208389101727869	0.018082385027225	0.573404311864749	-0.0632823587611451	-0.494140401621046	1
ENSMUSG00000038866	Zcchc2	-0.743268310351804	0.000650404000103914	0.00786946415379116	0.421945210611131	0.234185374920319	-0.609276363224346	1
ENSMUSG00000038894	Irs2	-0.049853556109745	0.00213759561901724	0.0184158559331839	0.225875797135941	0.236751768700111	-0.423622103201213	1
ENSMUSG00000038909	Kat7	-0.680895889208054	0.0037225445069966	0.027459601787004	0.448550926201194	-0.040890884706118	-0.394081780158222	1
ENSMUSG00000038914	Dido1	-0.520590522181307	2.22633530857662e-05	0.000868703068463052	0.58850874856351	0.0657113366763576	-0.621484970298558	1
ENSMUSG00000038916	Mtcl3	-0.778439994048061	0.000359990943987394	0.00523256276269562	0.502722505107258	-0.0608999084879964	-0.428488314134229	1
ENSMUSG00000038970	Lmtk2	-0.799115647079028	8.46019121277297e-06	0.000482290900484178	0.642755970320818	0.0779017053527928	-0.68413846374108	1
ENSMUSG00000039000	Ube3c	-0.603895946331135	5.74622315750925e-05	0.00152940866688938	0.591906033550843	0.0534101456056369	-0.61397715955784	1
ENSMUSG00000039046	Usp6nl	-0.226282333890508	0.00683566753054079	0.0421573623609873	0.230205468342311	0.269474350658161	-0.456403630653874	1
ENSMUSG00000039047	Pigk	-0.440404978477601	0.000296700871231115	0.00459514759721715	0.361721202083856	0.280854862032418	-0.592397489608685	1
ENSMUSG00000039065	Atpsckmt	-0.409542262769134	0.000388476696748005	0.00552994513895005	0.317338368819221	0.330364469487039	-0.593184847586224	1
ENSMUSG00000039068	Zzz3	-0.48159077142614	0.00177064797192065	0.0161304893067225	0.498742891860575	0.137675603954848	-0.598428091493527	1
ENSMUSG00000039100	Marchf6	-0.525218529611124	8.89774619958543e-05	0.00201186044275827	0.532100848629333	0.0670345717955463	-0.568585230257568	1
ENSMUSG00000039116	Adgrg6	-0.802310029394824	0.00397989337357509	0.0287942240655235	0.509786772251771	0.0267468577702008	-0.511949157290173	1
ENSMUSG00000039145	Camk1d	-0.467003165654707	0.00142399035438941	0.0137078257108767	0.56848991322315	-0.0255892761307789	-0.522412216891173	1
ENSMUSG00000039191	Rbpj	-0.356094583429213	5.28563724164893e-05	0.00145499836124569	0.532484101660787	0.165782837239054	-0.655357246675774	1
ENSMUSG00000039202	Abhd2	-0.350510930298663	0.00136252356000623	0.0133085364512782	0.506379090608549	0.0482892407010341	-0.527533047446617	1
ENSMUSG00000039210	Gpatch2	-0.707313909001516	0.000691310585941958	0.00824036750835609	0.460756018905589	-0.123484988691112	-0.33350848634646	1
ENSMUSG00000039252	Lgi2	-0.600372215765938	0.00444587282653911	0.0311198192566514	0.420353519137315	0.186188183436676	-0.565753449680348	1
ENSMUSG00000039262	Prrc2b	-0.542682713002036	9.60426996188927e-06	0.000519276605069502	0.572156163395013	0.116134185181894	-0.649933735287771	1
ENSMUSG00000039270	Megf9	-0.479942395759655	3.45365386908578e-06	0.000331569867080614	0.648272490783794	0.0328222296817475	-0.649980587972652	1
ENSMUSG00000039304	Tnfsf10	-0.501068424147372	0.0065976729821763	0.0411207770204702	0.35057276183168	0.0742926769496431	-0.400971655753044	1
ENSMUSG00000039313	Minar1	-0.454392516081418	0.000105680087386795	0.002267232764453	0.445657280800685	0.186659001345109	-0.590414853610975	1
ENSMUSG00000039318	Rab3gap2	-0.480072511071068	0.00292350821604314	0.0229038568126038	0.470773673411481	0.0511715273697007	-0.495933190134431	1
ENSMUSG00000039354	Smarcal1	-0.525063293392825	0.000198630027601791	0.0034758813393248	0.60055681400562	-0.045344886785125	-0.535856837485101	1
ENSMUSG00000039414	Heatr5b	-0.823688081847659	3.1464672286106e-07	0.000139813892869006	0.70783169434883	0.021073695421675	-0.696778190578248	1
ENSMUSG00000039419	Cntnap2	-0.436362815719396	0.000503606276931453	0.00659639422157798	0.539123809364857	0.0821410144022675	-0.588533704910007	1
ENSMUSG00000039477	Tnrc18	-0.670491376258213	4.97501225546138e-06	0.00039333588697769	0.508185718781048	0.109158173511476	-0.582524715654345	1
ENSMUSG00000039485	Tspyl4	-0.554679457504968	3.28281656736107e-06	0.000324433765185839	0.574518079960064	0.0791338557309813	-0.619821950393001	1
ENSMUSG00000039501	Znfx1	-0.551471839749189	0.00368646903419955	0.0272602006411186	0.443731992903928	0.0495352237944001	-0.468586480686393	1
ENSMUSG00000039509	Nup133	-0.459438385591484	0.00399710853751477	0.0288841100610222	0.214597666324306	0.342001192154879	-0.504907140029762	1
ENSMUSG00000039542	Ncam1	-0.198012844241194	0.00055794549557659	0.00708493822029167	0.373728459050151	0.240213352593871	-0.568343123442717	1
ENSMUSG00000039578	Ccser1	-0.584440196362048	0.000153637220149606	0.00291258484802483	0.546202991530128	0.154263347589056	-0.658424962690107	1
ENSMUSG00000039579	Grin3a	-0.409470159335186	0.00335412388517296	0.025330830995008	0.484459562738872	0.032441104821019	-0.49265971434305	1
ENSMUSG00000039585	Myo9a	-0.507981736207485	0.000217303193518703	0.00369798814997178	0.636604092633079	-0.0442739738954947	-0.571339194948167	1
ENSMUSG00000039621	Prex1	-0.533850831899379	0.00480071819990479	0.0328969930868156	0.338934486731753	0.0549572153550819	-0.372899779887005	1
ENSMUSG00000039646	Vasn	-0.596227927713586	0.00104952329195468	0.0110806500272308	0.447720355900525	0.165555007016546	-0.57392597221079	1
ENSMUSG00000039652	Cpeb3	-0.648285161197672	9.97961059316377e-07	0.000204270215741517	0.55255138907549	0.196052524209488	-0.701074373213965	1
ENSMUSG00000039683	Sdk1	-0.261581221687798	0.00796246563462107	0.0471557644250088	0.236336119867018	0.278446897316638	-0.470129816691228	1
ENSMUSG00000039697	Ncoa7	-0.577366020179911	3.55063670445181e-06	0.000337705402540101	0.602660125350073	0.115241508359982	-0.678385606608836	1
ENSMUSG00000039701	Usp53	-0.344156754017197	0.00486173797545779	0.0332375611635454	0.362011549486725	0.163525212094799	-0.490012295507787	1
ENSMUSG00000039704	Lmbrd2	-0.518707975201402	6.44408695876011e-05	0.00164196612447734	0.570851113666204	-0.0359785772409135	-0.515584395510947	1
ENSMUSG00000039716	Dock3	-0.668201226150805	0.000140283236728795	0.00273910119067058	0.590087100137818	0.0540027892245078	-0.612752578203504	1
ENSMUSG00000039741	Bahcc1	-0.597319861086383	0.000334786390641091	0.00495582506072392	0.38699215679515	0.159847318340121	-0.510733887142969	1
ENSMUSG00000039753	Fbxl5	-0.558321107149686	0.0075834823201219	0.045568924163324	0.396617650435497	0.0172385982274065	-0.395175688449763	1
ENSMUSG00000039763	Dnajc28	-0.277573745095203	0.000458377072481796	0.00617141332821065	0.565274042677464	-0.522345019312428	-0.0846690656675672	1
ENSMUSG00000039765	Cc2d2a	-0.636738263252675	3.03146429165244e-05	0.00104879096024257	0.559683647929606	0.119782058626055	-0.64117279723027	1
ENSMUSG00000039782	Cpeb2	-0.792496232782536	5.78355530012172e-05	0.0015359543227658	0.548122993866698	0.0444257145507625	-0.564157036020821	1
ENSMUSG00000039789	Zfp597	-0.525046963937856	0.00109444163026838	0.0114248335377886	0.47010602450117	0.109039858110218	-0.545928149326731	1
ENSMUSG00000039801	Cplane1	-0.32400312982352	0.00129750565863332	0.0128742984257959	0.551020413071372	-0.0749971799295439	-0.462438696755015	1
ENSMUSG00000039809	Gabbr2	-0.798944326302254	8.31485585420882e-05	0.00194853677423121	0.591523119387253	-0.0207186142901995	-0.548747535242222	1
ENSMUSG00000039826	Trub2	-0.512243147661794	0.000311342849076087	0.00471615737558113	0.541335587648645	-0.312528044081391	-0.245317899592038	1
ENSMUSG00000039840	Epg5	-0.588858846332695	0.000159898923680839	0.00298994016824146	0.594903989976353	0.0179740104245292	-0.585843582848927	1
ENSMUSG00000039841	Zfp800	-0.566449264358184	0.000101735169827861	0.00220751986478098	0.60498068863581	0.0467844792908468	-0.620709579322154	1
ENSMUSG00000039842	Mcph1	-0.699711771738985	0.00254676336051251	0.0208431243609748	0.540773791002372	-0.142762610129872	-0.393324265846978	1
ENSMUSG00000039852	Rere	-0.46716648809609	0.0007053529874046	0.00834685255493073	0.280808424471941	0.220555637192912	-0.462094255996158	1
ENSMUSG00000039891	Txlnb	-0.303676174891027	0.00446729107027737	0.0312063316537278	0.558669181986479	-0.176256652371426	-0.381166728578673	1
ENSMUSG00000039943	Plcb4	-0.406044609170112	0.00239709253446797	0.019991917078732	0.32677394571678	0.229543557024091	-0.514008977041322	1
ENSMUSG00000039952	Dag1	-0.432663903787622	8.31380457554905e-05	0.00194853677423121	0.513462167220287	0.0492877813381868	-0.535194718923701	1
ENSMUSG00000039953	Clstn1	-0.877682238921821	0.00143000451146165	0.0137382983224646	0.518441906541222	-0.0280636733142572	-0.472284446285345	1
ENSMUSG00000039976	Tbc1d16	-0.191804192279988	0.00385479831675858	0.0280999415387898	0.368110962949508	0.123980607954316	-0.461256038119991	1
ENSMUSG00000040003	Magi2	-0.555182998758572	0.00452707690541877	0.0314772092280026	0.526452158785482	-0.00268123607412509	-0.50217057060447	1
ENSMUSG00000040021	Lats1	-0.423331993242108	0.00417537310363272	0.029788445864201	0.485095536824986	0.079201853340832	-0.534184844463811	1
ENSMUSG00000040022	Rab11fip2	-0.601733338548844	0.000297925924786739	0.00460779913816501	0.619575261158162	0.00852604647139457	-0.60121991593907	1
ENSMUSG00000040029	Ipo8	-0.492646957491128	6.93207116034961e-05	0.00172329859753269	0.513803169773397	0.167735112937961	-0.639162928186891	1
ENSMUSG00000040035	Disp2	-0.509570504766231	0.000530479037017097	0.00683697033598625	0.376660879239464	0.159240537535623	-0.500302146281508	1
ENSMUSG00000040037	Negr1	-0.42029701738131	0.000816642227725913	0.00930278225293927	0.527062583841461	0.0246715958334345	-0.526689289202287	1
ENSMUSG00000040102	Klhl42	-0.419607455016838	0.00451284241690174	0.0314243956226302	0.379068066957541	0.199764043251774	-0.538067102012932	1
ENSMUSG00000040111	Gramd1b	-0.408365600279254	0.000752563875561482	0.00875413665957047	0.388916547004487	0.203150649623346	-0.550468509299828	1
ENSMUSG00000040125	Gpr26	-0.677213015342049	0.00303363040131241	0.023521853214549	0.54876726952259	-0.0482662987355638	-0.483668955232205	1
ENSMUSG00000040177	2310057M21Rik	-0.58020775776352	0.0013836916006761	0.0134109080621798	0.568464610397944	-0.217518722810221	-0.354449702505786	1
ENSMUSG00000040209	Zfp704	-0.447078944485607	1.11811268694137e-05	0.000564062119935232	0.541031660443501	0.212477223976851	-0.704406245571448	1
ENSMUSG00000040225	Prrc2c	-0.583248611007724	8.69375992717524e-06	0.000489841504806468	0.620140110303512	0.122586194504917	-0.70156385923263	1
ENSMUSG00000040249	Lrp1	-0.597946621564216	2.86517092112841e-07	0.000139813892869006	0.555434049010005	0.149670560804562	-0.663252704338539	1
ENSMUSG00000040265	Dnm3	-0.622351610162316	5.09986431659751e-07	0.00015022280085919	0.614043844738548	0.0706906995347742	-0.650313046634023	1
ENSMUSG00000040322	Slc25a24	-0.543054572624334	0.00453830000999727	0.0315072785436164	0.408235906453266	-0.0523909782700752	-0.345383971031366	1
ENSMUSG00000040325	Dcaf1	-0.292719812722337	0.0012372638081707	0.0124677724489044	0.534131645442399	0.0609338427713924	-0.565193272640557	1
ENSMUSG00000040327	Cul9	-0.629940610685739	7.7689514248408e-06	0.000467426267292485	0.498767598157485	-0.00262779834262153	-0.475686291351095	1
ENSMUSG00000040372	Gpr63	-0.392646059935548	0.00419318517200525	0.0298801617132786	0.498801985194627	0.0170619808581505	-0.49294780239574	1
ENSMUSG00000040383	Aqr	-0.649765894990836	3.77891025299032e-05	0.00119953141270004	0.629368348185784	-0.0518330509116073	-0.557790747463736	1
ENSMUSG00000040389	Wdr47	-0.487687713316949	0.00544236677472406	0.0359751185322632	0.466907528704651	-0.097713350915708	-0.361953866290691	1
ENSMUSG00000040407	Akap9	-0.531937243736748	0.000189201101437637	0.00336459834813213	0.541270267744546	0.129789287653909	-0.632282966618998	1
ENSMUSG00000040420	Cdh18	-0.60706380027723	0.00312028325136293	0.0240084589417248	0.382287725185494	0.134568972689868	-0.484106921073097	1
ENSMUSG00000040423	Rc3h1	-0.42316655950368	3.64380362423413e-06	0.000342529706903509	0.634256925590581	0.0381866815747681	-0.641242900068883	1
ENSMUSG00000040430	Pitpnc1	-0.507687447983483	0.000165288702377965	0.00305891923955659	0.554433025646864	0.0116036437031441	-0.541484837818584	1
ENSMUSG00000040433	Zbtb38	-0.559795907107082	0.000520534142807579	0.00674484702829767	0.532817858749274	0.098039515306069	-0.596401690527586	1
ENSMUSG00000040446	Rprd1a	-0.602765031180376	0.00499637478247518	0.0338149260467602	0.506919200202997	-0.0830141920699812	-0.413160148799897	1
ENSMUSG00000040455	Usp45	-0.308565228434971	0.000469712461207733	0.0062716756863584	0.543857599558775	-0.0652561793444534	-0.464097709317451	1
ENSMUSG00000040481	Bptf	-0.461073404509758	1.4449032809116e-05	0.000658141448812939	0.549287224581238	0.148997073618168	-0.656772696306198	1
ENSMUSG00000040524	Zfp609	-0.212422366616943	0.00271041727215136	0.0216563956595951	0.317217862475682	0.244834831444291	-0.518230929052941	1
ENSMUSG00000040537	Adam22	-0.563468680071602	3.97983600335697e-07	0.000142967788755243	0.655550845160088	0.0893282850837917	-0.706398476060003	1
ENSMUSG00000040549	Ckap5	-0.647326215529294	2.97363276008515e-07	0.000139813892869006	0.686594170698903	0.0661497269710383	-0.715867091352788	1
ENSMUSG00000040560	Wdr7	-0.522340629156512	3.09129271595255e-06	0.000319649844693038	0.631773067544467	0.058649988439567	-0.656767929614677	1
ENSMUSG00000040584	Abcb1a	-0.47076915852673	2.37943562259925e-05	0.000902165261059092	0.531978312091696	0.175218316411722	-0.663128575948155	1
ENSMUSG00000040596	Pogk	-0.609954969651203	0.000132569810182414	0.00264197388656093	0.424019842211117	0.281459527381438	-0.652629435244314	1
ENSMUSG00000040648	Ppip5k2	-0.622216503591481	3.04150230751517e-05	0.00104990271522865	0.59550719661501	-0.02435968904881	-0.54937966883839	1
ENSMUSG00000040661	Rad54l2	-0.550353218072202	2.45642211419409e-05	0.000916937505598704	0.408787971763708	0.366851162809789	-0.712749907065424	1
ENSMUSG00000040687	Madd	-0.64506810670638	1.14500079795489e-06	0.000217405899542395	0.646189847314535	0.0470391146822333	-0.660424495690044	1
ENSMUSG00000040697	Dnajc16	-0.703880225709644	0.000289214652659952	0.00451399490889455	0.53124546619683	0.0548868007843732	-0.557136189124878	1
ENSMUSG00000040710	St8sia4	-0.37296126825494	0.00675625663122666	0.0418173440465605	0.462390641972708	-0.107007457551906	-0.34949283986594	1
ENSMUSG00000040720	Virma	-0.52479691765239	0.000101127031483622	0.00220462816198131	0.617100350702762	-0.0633606295828508	-0.535947285205004	1
ENSMUSG00000040721	Zfhx2	-0.353962453739315	0.00184024204390985	0.0165457109048628	0.360157604487019	0.148142535842717	-0.474775756495741	1
ENSMUSG00000040724	Kcna2	-0.551807961758786	6.22666374454828e-06	0.000441616969223639	0.55580602576853	0.213491929266894	-0.719452879469993	1
ENSMUSG00000040760	Appl1	-0.741147587833845	1.20290368695999e-05	0.000591849543314844	0.611681193806275	0.00853893615935411	-0.593666046537112	1
ENSMUSG00000040761	Spen	-0.399185456797813	6.18211067351282e-05	0.00159143553983104	0.513785280079554	0.0909033813899687	-0.571918018792474	1
ENSMUSG00000040785	Ttc3	-0.575754408026537	0.000121948532981972	0.00249471737053613	0.627713800024647	-0.020784913622955	-0.583372258936966	1
ENSMUSG00000040855	Reps2	-0.442508873735485	3.28768583469239e-05	0.0010965318978945	0.649556865823695	-0.0110603590708762	-0.61281418222735	1
ENSMUSG00000040865	Ino80d	-0.571709557068002	2.49390659982677e-05	0.000921941374121322	0.576038262032266	0.1281227109588	-0.664144039869907	1
ENSMUSG00000040896	Kcnd3	-0.194184478096293	0.00291113210847607	0.0228512498905573	0.527756938782553	-0.00730859156278331	-0.499372048715877	1
ENSMUSG00000040907	Atp1a3	-0.759559277787581	3.46502473684643e-06	0.000331569867080614	0.53199426431321	0.0087467929794258	-0.517481280490473	1
ENSMUSG00000040929	Rfx3	-0.305504466738799	0.00115050954152827	0.0118056966316649	0.556068476104368	0.00538935635910659	-0.537614643080902	1
ENSMUSG00000041014	Nrg3	-0.464975051829306	0.00325937617393624	0.0248880927987012	0.537645689213768	-0.0443932635258142	-0.476399679911386	1
ENSMUSG00000041037	Irgq	-0.707615436666694	4.39776496811466e-06	0.000364335271592404	0.540177335078988	0.150551080238616	-0.649402141326123	1
ENSMUSG00000041040	Fam117b	-0.430260654620555	0.0025746629423613	0.0209542340976471	0.49619595796697	0.0465474746311545	-0.516250166687276	1
ENSMUSG00000041133	Smc1a	-0.482802758869114	0.000271507297531229	0.0042931980148643	0.538262681617102	0.071125442224442	-0.578069831829492	1
ENSMUSG00000041229	Phf8	-0.260120056660342	0.000242634060904116	0.00400196836158814	0.452301563392575	0.11152335978918	-0.531038604733502	1
ENSMUSG00000041245	Wnk3	-0.464320812999635	2.40315942212568e-05	0.000908303860582112	0.572172786611442	0.151706612938428	-0.681075540157074	1
ENSMUSG00000041258	Zfp236	-0.340169854611069	0.000444014042050371	0.00603548737880645	0.426158875313191	0.106961676270073	-0.50199372224481	1
ENSMUSG00000041268	Dmxl2	-0.769839049779774	1.27397580740878e-07	0.000113336690464544	0.711077625437099	0.0335968893020774	-0.710846669183165	1
ENSMUSG00000041297	Cdk13	-0.230118664259324	1.63196425057703e-05	0.000702735463185973	0.577236085214044	0.123700931540213	-0.661422896761286	1
ENSMUSG00000041298	Katnal1	-0.628548524877734	1.92590553370389e-05	0.000789817789791421	0.521944953503072	0.211628952747999	-0.685372580761622	1
ENSMUSG00000041303	Gtf3c3	-0.515020396654406	0.000396482258063761	0.00560493862856097	0.58146408211367	0.0184427303393154	-0.573373801072481	1
ENSMUSG00000041313	Slc7a1	-0.560602097032235	0.000814511440514174	0.00928658575723821	0.380710512481533	0.208063488018729	-0.54690312647782	1
ENSMUSG00000041341	Atg2b	-0.411514067871554	2.09526154458945e-06	0.000275100556667301	0.548611925534544	0.169724462112282	-0.674261999652164	1
ENSMUSG00000041380	Htr2c	-0.500717873619168	0.0023973919123346	0.019991917078732	0.47004398745023	-0.0170710616182471	-0.435521642390556	1
ENSMUSG00000041408	Wapl	-0.451212814326986	5.70122535723558e-05	0.00152754831404865	0.5036607236611	0.202931977752169	-0.660240340708316	1
ENSMUSG00000041415	Dicer1	-0.53368762472801	0.000216492864485892	0.00368680009478305	0.453073675245037	0.276292362899262	-0.675951422980103	1
ENSMUSG00000041417	Pik3r1	-0.678736802567957	0.000119230287094165	0.00247389767411519	0.572221678318855	0.107307073612231	-0.642272797799632	1
ENSMUSG00000041439	Mfsd6	-0.476341196182768	0.00231929425134539	0.0195112931230896	0.459549994067137	0.0839053215024508	-0.513819233962427	1
ENSMUSG00000041444	Arhgap32	-0.656426644008606	0.000978083704602177	0.0105292457378468	0.564188045174672	0.0109924667904753	-0.550298618400712	1
ENSMUSG00000041479	Syt15	-0.135033623152923	0.00707392168788185	0.0432287246785562	0.450063275776178	-0.114576500435329	-0.33105620140462	1
ENSMUSG00000041483	Zfp281	-0.211465921149524	0.00563452914299819	0.0367417619670791	0.530648836087567	-0.229716965356837	-0.307536123230053	1
ENSMUSG00000041530	Ago1	-0.501757609054351	1.08447150942268e-06	0.000209207567825748	0.492638283457278	0.31590918843783	-0.748532228196371	1
ENSMUSG00000041552	Ptchd1	-0.333965189652453	0.000243957057090898	0.00401829267396853	0.571634857049771	-0.00657070540677494	-0.54206737077513	1
ENSMUSG00000041570	Camsap2	-0.462789859849599	1.41983806539639e-06	0.000234506678828552	0.649252961975787	0.0350427698492589	-0.652863178844916	1
ENSMUSG00000041592	Sdk2	-0.682174217561425	0.0011142192580148	0.011572990722462	0.393903626921636	0.0440771646576195	-0.416058494875288	1
ENSMUSG00000041624	Gucy1a2	-0.84197696515619	0.000733792150400856	0.00859381443164946	0.573970444856646	0.0317428999109285	-0.57783004707635	1
ENSMUSG00000041638	Gcn1	-0.469246213836122	0.00137715810561806	0.0133636984140338	0.274008144076355	0.0958235364021114	-0.34643673242503	1
ENSMUSG00000041649	Klf8	-1.07458796331567	0.000255180271145517	0.00414092668802356	0.487337290530591	0.213913832517875	-0.654206173544971	1
ENSMUSG00000041670	Rims1	-0.64306464830663	4.70615585715309e-05	0.00135422723555357	0.650152208190337	0.0364572618696039	-0.65496263698503	1
ENSMUSG00000041688	Amot	0.0615403271579758	0.00805727631576381	0.0475573463993007	0.375763764784064	0.124334174466585	-0.468899343909626	1
ENSMUSG00000041702	Btbd7	-0.507109209453896	0.000193772272404071	0.00341815989520978	0.527846776760672	0.116479621867245	-0.607772830196197	1
ENSMUSG00000041710	Trpc5	-0.695064162615681	1.38627717867104e-05	0.000646589707668732	0.624247214603233	0.0848679729950631	-0.672496390365447	1
ENSMUSG00000041720	Pi4ka	-0.472521158180734	7.7028776686797e-06	0.000467426267292485	0.656702962714502	0.000919693612632123	-0.630145071179134	1
ENSMUSG00000041757	Plekha6	-0.530875712630652	5.51024663307576e-05	0.00149632981204942	0.348152323911409	0.269691547377259	-0.569626081036822	1
ENSMUSG00000041771	Slc24a4	-0.479076820182887	0.00168473268585158	0.0155256912970798	0.565919724390401	-0.0957167427476432	-0.458587585969929	1
ENSMUSG00000041817	Fam169a	-0.363364943345276	0.000925676741418344	0.0101125867539188	0.504955434741406	-0.060131091193918	-0.431300920165837	1
ENSMUSG00000041828	Abca8a	-0.188881251021236	0.000935033123950179	0.010179408013966	0.501983584074286	0.0191940086313371	-0.497862358956973	1
ENSMUSG00000041852	Tcf20	-0.608839899481874	0.000519054138496775	0.00673652933030744	0.459505841216414	0.169728910547581	-0.588872561228178	1
ENSMUSG00000041879	Ipo9	-0.537177795365195	0.00811179960271399	0.0477791733316671	0.389093279509141	0.174062904657609	-0.525186101105051	1
ENSMUSG00000041891	Lman1	-0.147156409576936	0.00521504691149145	0.0348353576796966	0.453547092585299	-0.00680777885054121	-0.428692490566685	1
ENSMUSG00000041895	Wipi1	-0.531796218482702	0.00794441754350256	0.0470923511907623	0.232616457410193	0.256955982358636	-0.447760589581956	1
ENSMUSG00000041912	Tdrkh	-0.172973113242977	0.00750682460151608	0.045243581214936	0.472210988420518	-0.0130324698329824	-0.441132119465762	1
ENSMUSG00000041935	Rimoc1	-0.331317226705095	0.00141467087615728	0.013634441849583	0.434041315383417	-0.0177492304643375	-0.400425683919455	1
ENSMUSG00000041945	Mfsd9	-0.795142479030348	0.00154425991295673	0.0145518888397962	0.59400675503598	-0.172480362904742	-0.418336156034428	1
ENSMUSG00000041954	Tnfrsf18	-0.379447499769793	0.000101553796502333	0.00220751986478098	0.531882304733713	0.142812024767611	-0.634681063708154	1
ENSMUSG00000041966	Dcaf17	-0.66867083450836	0.00290473452413334	0.0228262500292688	0.538757319520318	0.032161115924877	-0.544450074307923	1
ENSMUSG00000041977	Arhgef11	-0.433316977713062	2.18717261812357e-06	0.00027905545245202	0.589970661783879	0.0218300155556437	-0.584489814487377	1
ENSMUSG00000042029	Ncapg2	-0.59458147561066	0.00128358192102461	0.012783798209983	0.492214206567998	-0.0164667688545377	-0.45729685854656	1
ENSMUSG00000042046	Dstyk	-0.351501975889816	6.99715184896418e-06	0.000453948588757993	0.487308421289785	0.225794637575812	-0.664574211614792	1
ENSMUSG00000042055	Wdr11	-0.567248521802041	5.50792502964052e-05	0.00149632981204942	0.412766420257996	0.240746382803579	-0.606220904367078	1
ENSMUSG00000042082	Arsb	-0.462067779472722	0.00278616196655364	0.0221223978730693	0.55139847243993	-0.0920626787057908	-0.447868692220767	1
ENSMUSG00000042104	Uggt2	-0.581431792919251	8.79714484173552e-07	0.000198045746698397	0.667589450646876	0.129676067237468	-0.753239782369393	1
ENSMUSG00000042155	Klhl23	-0.331996381318719	0.0020915951963259	0.0180972535378912	0.53350362874655	-0.210716745004141	-0.326897159003489	1
ENSMUSG00000042185	Nfrkb	-0.635938170410315	0.000892639610490483	0.00985582031472871	0.581063632197129	-0.063911745938999	-0.500929869825561	1
ENSMUSG00000042197	Zfp451	-0.526322773588821	0.000307875302638211	0.00469880066317584	0.572312886465908	-0.0687996382640091	-0.488266832715566	1
ENSMUSG00000042202	Slc35e2	-0.025477075578854	0.000576895747720303	0.00722287853609937	0.425729984405848	0.199850147448732	-0.582860114073274	1
ENSMUSG00000042211	Fbxo38	-0.379828457017535	0.00468978413058268	0.0322836010633374	0.448199685693342	0.188365000213714	-0.59434407397647	1
ENSMUSG00000042272	Sestd1	-0.471304460579774	1.22648094708371e-05	0.000596277450765659	0.652027015835742	-0.0207332248224927	-0.606717651789524	1
ENSMUSG00000042302	Ehbp1	-0.439238230327055	0.00205924314816624	0.0179136324945457	0.495136233302434	0.0469018499657847	-0.515544675634923	1
ENSMUSG00000042323	Pbrm1	-0.651208646407047	3.10347508445861e-05	0.0010615205416544	0.566534616943339	0.0946620234460472	-0.625758278419451	1
ENSMUSG00000042331	Specc1	-0.511496440861876	0.00021151751885234	0.00362253796136742	0.44283682423358	0.237301849675387	-0.632024408356449	1
ENSMUSG00000042350	Arel1	-0.218831436359881	0.00472013283184115	0.0324554556906238	0.505572721097631	-0.0528887853086959	-0.438229503906752	1
ENSMUSG00000042359	Osbpl6	-0.203135346102764	0.00271499304095089	0.0216857708477939	0.443560339403367	0.0347519622865575	-0.455486625595564	1
ENSMUSG00000042390	Gatad2b	-0.388613911903181	0.000109842086691593	0.00232141286457588	0.490804085719672	0.257875200043383	-0.695994715519257	1
ENSMUSG00000042410	Agps	-0.584367513661913	0.00129586103138194	0.0128693371926665	0.486563874343273	-0.0887023740148768	-0.388675802316002	1
ENSMUSG00000042425	Frmpd3	-0.362098316036378	0.000136612247124696	0.00268700467142326	0.479276135562551	0.107511631714236	-0.553378974330724	1
ENSMUSG00000042444	Mindy2	-0.508751501282539	0.000582252110601911	0.00726730196431391	0.446783243569756	0.0693979690125876	-0.488890497973689	1
ENSMUSG00000042446	Zmym4	-0.471981145333559	7.61971856316418e-05	0.00183741893432141	0.606642593318823	-0.00101073968099791	-0.580481421376364	1
ENSMUSG00000042447	Mios	-0.468207180922706	0.00127608529996265	0.0127576786580843	0.435269044653856	0.143322118943466	-0.542539688535412	1
ENSMUSG00000042453	Reln	-0.50375590230647	0.00020168929455272	0.00351157808580814	0.51140974552957	0.141385545692245	-0.613813358613233	1
ENSMUSG00000042520	Ubap2l	-0.792332724743527	0.00112969061468212	0.0116865549045237	0.49664497042669	0.120814065395766	-0.581663737213428	1
ENSMUSG00000042548	Asxl1	-0.474518837351719	0.00017036922595735	0.00312416997318292	0.421317193946717	0.265997012816867	-0.636509697080415	1
ENSMUSG00000042595	Fam199x	-0.356148889555034	0.000106672687666923	0.00227839255128448	0.438010643239974	0.137279784433688	-0.539880011151136	1
ENSMUSG00000042599	Kdm7a	-0.232146773171972	0.000939061804841978	0.0102048383785306	0.42479435098616	0.175259419265808	-0.560446578219339	1
ENSMUSG00000042650	Alkbh5	-0.595837077872563	3.57715539456791e-05	0.00115629390327896	0.514656857789718	0.201227738228782	-0.669287092998678	1
ENSMUSG00000042680	Garem1	-0.350529162644759	0.00184656571513551	0.0165963792973454	0.458174263122361	0.0721172751044308	-0.502186284541964	1
ENSMUSG00000042688	Mapk6	-0.425229162793075	0.000928241555788869	0.0101237525446824	0.436698588405033	0.102057019307	-0.507802705781809	1
ENSMUSG00000042699	Dhx9	-0.249259764206038	1.21725159907474e-05	0.000594186337248748	0.496404332180911	0.143652964099081	-0.60141716192672	1
ENSMUSG00000042719	Naa25	-0.222954004106192	0.00304500347508926	0.0235797089911055	0.473028589266503	0.0180858687383594	-0.469144199859743	1
ENSMUSG00000042724	Map3k9	-0.623186919912753	2.74457482952159e-05	0.000984826285999948	0.526591587872172	0.199190670122904	-0.67894210806835	1
ENSMUSG00000042743	Sgtb	-0.616633722161771	1.4412956252245e-05	0.000658141448812939	0.667643128929175	-0.090189875381905	-0.560908524264624	1
ENSMUSG00000042744	Hectd4	-0.6724455251554	6.460422898272e-08	0.000109924109332647	0.638753544453313	0.0924961800787018	-0.693072971003282	1
ENSMUSG00000042772	Smg7	-0.335744836739881	0.00274117969923904	0.0218659633699802	0.482586307347253	0.037782900640202	-0.495538582601308	1
ENSMUSG00000042790	Rnf214	-0.272038022431977	0.00757698926091469	0.0455526100816996	0.242896827832064	0.333422201298102	-0.524520552808292	1
ENSMUSG00000042807	Hecw2	-0.600789541013605	0.000230481758613789	0.00387575810823773	0.558967438692897	0.0558796287814352	-0.584571803931114	1
ENSMUSG00000042942	Greb1l	-0.969766819315618	0.00323385395876437	0.0247559220195695	0.493269646058798	0.00736539243316095	-0.479161462518726	1
ENSMUSG00000042997	Nhlrc3	-0.691187460395423	0.00393633620982922	0.0285476124402471	0.417555159561842	-0.0687670353612867	-0.339985871972257	1
ENSMUSG00000043019	Edem3	-0.367946890512656	0.000205528945451912	0.00355023280130903	0.531164958977727	0.113543018275238	-0.60838322667784	1
ENSMUSG00000043207	Zmpste24	-0.101532252071674	0.00143709537684748	0.0137789733269583	0.451785833955752	0.0849051809091865	-0.507253457503132	1
ENSMUSG00000043252	Tmem64	-0.327188855035935	0.00148609401505804	0.0141029795667492	0.469389876796832	-0.00875686040234822	-0.442169712411601	1
ENSMUSG00000043259	Fam13c	-0.455332580165608	0.00094109805072226	0.0102223596374399	0.574928427046412	-0.123087468350902	-0.443271541112431	1
ENSMUSG00000043262	Uevld	-0.120596715469968	0.00454523738106791	0.0315225350034718	0.451386242089151	0.0258791219280867	-0.45522271368927	1
ENSMUSG00000043279	Trim56	-0.0855557257052314	0.00104100346799301	0.0110350849404141	0.225076198331467	0.421375925001077	-0.584401957776893	1
ENSMUSG00000043301	Kcnj6	-0.503676270622046	8.03747993920731e-05	0.00190015481621613	0.583890395452382	0.097908511181417	-0.6452315762589	1
ENSMUSG00000043313	Pcdhb19	-0.818864656594635	9.53277778585178e-05	0.00211475072242898	0.516355560039015	0.148550749609121	-0.624822650945371	1
ENSMUSG00000043384	Gprasp1	-0.367071791624216	0.000525734541312569	0.00680126755858974	0.513588018516899	0.0648470290897011	-0.548929668198837	1
ENSMUSG00000043415	Otud1	-0.271835386969601	0.0071586040771064	0.0436356366823417	0.517917691064245	-0.402361482942565	-0.144271489695117	1
ENSMUSG00000043458	Pcdhb12	-1.04589772716412	0.000113173531042707	0.00237516669065608	0.590152848992055	0.0498608092130242	-0.609191355012167	1
ENSMUSG00000043463	Rab9b	-0.157224728430013	0.00378821912887519	0.0277994875452515	0.387861490825933	0.142547481942531	-0.496429642074551	1
ENSMUSG00000043467	Zbtb37	-0.764792885828133	1.18967817478666e-05	0.000586664611591115	0.629874607889285	0.015308708109786	-0.617024952156617	1
ENSMUSG00000043496	Tril	-0.329975207032612	0.0017289784798248	0.0158286207526557	0.312115019111452	0.0806208668342661	-0.369653485128468	1
ENSMUSG00000043531	Sorcs1	-0.545545828352183	0.00387354758149164	0.0282025140036502	0.432733964228374	0.158120044910512	-0.553058421682232	1
ENSMUSG00000043535	Setx	-0.41505841185967	3.72470472729258e-06	0.000344266271970335	0.598217602660823	0.0804120616189009	-0.643652423133159	1
ENSMUSG00000043635	Adamts3	-0.616220436846378	0.00302610415702898	0.0234934920489567	0.432537916754669	0.112534178351908	-0.512982909614463	1
ENSMUSG00000043671	Dpy19l3	-0.397197584955859	0.00174947512386472	0.0159738141374002	0.539123422162333	0.0224802816745686	-0.536330192704214	1
ENSMUSG00000043881	Kbtbd7	-0.238336857846899	0.00652928117841119	0.0408317132614646	0.423594227310378	-0.0874683327813626	-0.329409676655439	1
ENSMUSG00000043885	Slc36a4	-0.473984701164884	4.13314910746185e-05	0.00125841865627948	0.524844983899783	0.0674468144730231	-0.561992405567781	1
ENSMUSG00000043909	Trp53bp1	-0.18284492267456	0.000121973616150871	0.00249471737053613	0.495136494315444	0.179791387974484	-0.631823271529979	1
ENSMUSG00000043940	Wdfy3	-0.628435265286652	8.03364992559959e-08	0.000109924109332647	0.650692471419769	0.122039360011454	-0.730364725120686	1
ENSMUSG00000043943	Naalad2	0.139340379919938	0.00638881078739026	0.0401301858106613	-0.145285573869814	0.502938332291905	-0.30083903246354	1
ENSMUSG00000043962	Thrap3	-0.376930125963947	0.00494023561904951	0.0335668756601183	0.348906375238452	0.215148509294022	-0.522623555235885	1
ENSMUSG00000044022	Pcdhb21	-0.458366537387412	1.56119293711182e-06	0.000247459029720617	0.711296033496836	-0.0208795771433567	-0.663389068767407	1
ENSMUSG00000044042	Fmn1	-0.726040895377666	8.68906329146174e-05	0.00199171171302575	0.539464204828899	0.212076856502918	-0.702553779067757	1
ENSMUSG00000044071	Tafa2	-0.428311891136685	0.00144306081225125	0.0138096502632282	0.595497273591105	-0.164749833852774	-0.426528782570276	1
ENSMUSG00000044072	Eml6	-0.460878328229159	0.00027063527919424	0.00428591553799218	0.582678097899292	0.068408440180881	-0.618257228978349	1
ENSMUSG00000044149	Nkrf	-0.361784242150064	0.00492738509788917	0.0335362586086648	0.458544012971986	0.0126688542953189	-0.450523259939872	1
ENSMUSG00000044308	Ubr3	-0.497067929831772	4.35897759369303e-05	0.0013013669193192	0.590726884467101	0.065030604682834	-0.623015043378449	1
ENSMUSG00000044340	Phlpp1	-0.612375658678677	0.000168647747747043	0.00310677753183514	0.467210632744377	0.142965894004322	-0.572838680300477	1
ENSMUSG00000044375	Pcare	-0.0602827443089025	0.00178728877379175	0.0162330250437718	0.495863703762188	-0.49804651125399	-0.0394120187582233	1
ENSMUSG00000044465	Fhip1b	-0.426422492296694	0.00156569632574346	0.0147079085309614	0.472225390885473	0.0916696442162236	-0.532760271621195	1
ENSMUSG00000044505	Lingo4	-0.530266301064117	0.00234400043982747	0.0196739389509222	0.296785230901319	0.186978582819214	-0.448025439580599	1
ENSMUSG00000044566	Cage1	-0.645280688565332	0.00858650348698028	0.0496177678133339	0.471693448368911	-0.0671342513555496	-0.393297084750813	1
ENSMUSG00000044647	Csrnp3	-0.440927805856463	0.000848851247370886	0.00952231841756575	0.517911782438592	0.0423330413199019	-0.53337353599194	1
ENSMUSG00000044708	Kcnj10	-0.375272991282301	0.00599699026700038	0.0383482957566818	0.292100705081317	0.244683517277935	-0.494027919987758	1
ENSMUSG00000044749	Abca6	-0.721118554055705	0.000156999312114253	0.00295541093858164	0.487283466158434	0.162509355911942	-0.609175674824785	1
ENSMUSG00000044791	Setd2	-0.727911508829037	1.85777341226624e-06	0.000262706504599519	0.663246846481673	0.134523865091187	-0.753319943166387	1
ENSMUSG00000044795	Cyb5d1	-0.483070953213991	0.000100688271415249	0.00219728233204282	0.571498893563132	0.125375000140132	-0.657389564787279	1
ENSMUSG00000044864	Ankrd50	-0.553437433137172	4.48038208537378e-05	0.00131808408162008	0.535628786799145	0.081086066135866	-0.584261228551413	1
ENSMUSG00000044949	Ubtd2	-0.355568487961096	0.00453499881695959	0.0315058949790157	0.514001910379815	-0.0147544865330491	-0.479674988397599	1
ENSMUSG00000045034	Ankrd34b	-0.326372925623938	0.00384068966860933	0.0280394764362232	0.396312014389794	0.0497327908901472	-0.423315205819079	1
ENSMUSG00000045039	Megf8	-0.637799049104444	0.000225595445283292	0.00380686393811148	0.352979693404335	0.115721587777856	-0.439528595484803	1
ENSMUSG00000045083	Lingo2	-0.54510963690562	0.00528968841957987	0.0352266077187928	0.489068714208127	-0.00261779619715363	-0.466400279443632	1
ENSMUSG00000045095	Magi1	-0.824751190330628	7.6563551667911e-05	0.00184020082938878	0.60597749009232	-0.135415867242924	-0.462239544167581	1
ENSMUSG00000045098	Kmt5b	-0.40779393668078	0.00608517037155602	0.0387273154763003	0.47878671321453	-0.0894431269505591	-0.38057453074888	1
ENSMUSG00000045103	Dmd	-0.586205193520485	0.000151315113976276	0.00288603972624121	0.579458648000791	0.110134556506716	-0.651682274610817	1
ENSMUSG00000045106	Ccdc73	-0.540241587214891	0.00621453726820124	0.0393016920234473	0.499762999088073	-0.103910575346444	-0.388017787364622	1
ENSMUSG00000045180	Shroom2	-0.476031005271476	0.00146494585015797	0.0139572122602565	0.470365244919814	0.0494370892981143	-0.49402414618398	1
ENSMUSG00000045205	Dpy19l4	-0.544338589042562	4.54692910074973e-05	0.00132785458136476	0.529457297395978	0.0565748883964568	-0.556899604018048	1
ENSMUSG00000045210	Vcpip1	-0.565064523778412	1.87792266770845e-05	0.000775414849471259	0.574480554328175	0.0277022388690552	-0.574783323574974	1
ENSMUSG00000045350	Fam186a	-0.47429150019513	0.00258433128006607	0.0209771322439252	0.576230116457521	-0.160810375731965	-0.411511449506333	1
ENSMUSG00000045441	Gprin3	-0.439990327744554	0.00659483399045819	0.0411137091121791	0.42885255103223	0.110171756835445	-0.507383981970223	1
ENSMUSG00000045482	Trrap	-0.810260410087736	6.91799414824753e-06	0.000450866245650921	0.632073198171892	0.0542587190537878	-0.653213194086798	1
ENSMUSG00000045589	Frrs1l	-0.64054335912718	4.03930534472104e-05	0.00124141770647087	0.624105143400835	0.0452292248292211	-0.637676334151361	1
ENSMUSG00000045648	Vwc2l	-0.638553745288201	0.000572885586021229	0.00719133941765535	0.547683714406345	0.0127499308507767	-0.536019749133866	1
ENSMUSG00000045767	B230219D22Rik	-0.379585872845419	0.000461563801489831	0.0061908307623042	0.426408485037802	0.128444102858888	-0.521030054829433	1
ENSMUSG00000045875	Adra1a	-0.55539685412161	0.000953199672158994	0.0103305424244683	0.474418035527686	0.0483897994015845	-0.496991691857114	1
ENSMUSG00000045896	Paip2b	-0.825901595629126	2.81041867885464e-05	0.00100252124292753	0.584183046380962	-0.0300524616855523	-0.533546182140127	1
ENSMUSG00000045929	Gm20715	-0.633150148816941	0.00748685917194422	0.045157109072602	0.465750890651018	-0.0698371223567931	-0.385237121478292	1
ENSMUSG00000045962	Wnk1	-0.478467022408572	0.000102019350406987	0.00220834346114369	0.524343361954307	0.222707279513338	-0.697364591447002	1
ENSMUSG00000045967	Gpr158	-0.726071073850352	4.68079420957509e-06	0.000377500573811685	0.705227371462145	-0.0639310266579829	-0.619903249325542	1
ENSMUSG00000045973	Slc25a51	-0.359178237795911	0.00336129941576427	0.0253532605917233	0.463129502096952	-0.0350497706555857	-0.413163890185989	1
ENSMUSG00000045983	Eif4g1	-0.267593567329086	6.50963905336959e-06	0.000446002568093008	0.48631840201038	0.198034887518108	-0.639335661838225	1
ENSMUSG00000046020	Pofut1	-0.384574481739216	0.00309403465982313	0.023875056571832	0.252272730788993	0.295971696527562	-0.500736601467802	1
ENSMUSG00000046032	Snx12	-0.382453468209869	2.09290877000731e-05	0.00083007240263086	0.633910036993036	0.043955107585606	-0.645957837922411	1
ENSMUSG00000046096	Mosmo	-0.350909391016806	0.00583429985895515	0.0376370015402339	0.463491540085032	-0.0381834004858777	-0.410768917156333	1
ENSMUSG00000046201	Scaf8	-0.61917343111303	6.19785567365964e-06	0.000441616969223639	0.538746602719134	0.213202534287204	-0.702851045107004	1
ENSMUSG00000046230	Vps13a	-0.422761317737735	0.000401978932438607	0.00564221186078264	0.606319685875732	-0.0962556323693235	-0.496832687307732	1
ENSMUSG00000046324	Ermp1	-0.668532787893508	0.00161627626983939	0.0150250138669649	0.441983988127849	0.104428236297257	-0.514942695382506	1
ENSMUSG00000046449	Nexmif	-0.276200628449387	0.00094268011518201	0.0102304817203263	0.506201306817075	0.0476814703256074	-0.526830872234555	1
ENSMUSG00000046463	5930403N24Rik	-0.542747839422834	0.00381835988056792	0.0279473607238965	0.425327279333972	0.126760232737708	-0.51852051300724	1
ENSMUSG00000046532	Ar	-0.571875950286051	0.00165073076436371	0.0152805073519641	0.52200734712035	0.0178069543923639	-0.515838126083691	1
ENSMUSG00000046572	Zfp518b	-0.403539076084015	0.000574719657737975	0.00720685898424	0.399050578325451	0.20890406187665	-0.565214525037296	1
ENSMUSG00000046574	Prr12	-0.376949004673023	0.00141115836220968	0.0136114280909436	0.264578244399726	0.129041947364511	-0.366465854826951	1
ENSMUSG00000046699	Slitrk4	-0.595709767209055	0.000104117408251012	0.0022436882775379	0.582977292344344	-0.0777758674866297	-0.490632687779228	1
ENSMUSG00000046709	Mapk10	-0.675896022696355	0.000896044363275877	0.00988436128821341	0.608162483173174	-0.0334856164077941	-0.553522465350756	1
ENSMUSG00000046743	Fat4	-0.240603560554704	0.000268944205448197	0.00427791594338906	0.494796269344622	0.128731221284043	-0.586819576745499	1
ENSMUSG00000046785	Epm2aip1	-0.428477206019081	1.41734512767605e-05	0.000652249244442374	0.549007024205362	0.0508453314794557	-0.570621396574654	1
ENSMUSG00000046807	Lrrc75b	-0.270729123110319	0.00701970221652193	0.0429736225562858	0.125586485835561	0.291600609605638	-0.375504248997359	1
ENSMUSG00000046873	Mbtps2	-0.536199021329783	0.000249947119675959	0.00408348566657592	0.460124390615015	0.184244676918323	-0.602166633309559	1
ENSMUSG00000046876	Atxn1	-0.484869784861247	0.000599097649428503	0.0074352242502928	0.575928562418317	0.0364542210808622	-0.583828982430013	1
ENSMUSG00000046994	Mars2	-0.474658387685894	0.00199117580936922	0.0174537308132059	0.416979117755806	0.119082123696737	-0.503801846084009	1
ENSMUSG00000047013	Fbxo41	-0.635218592742857	0.00114269167945508	0.0117705541043912	0.479067569933383	0.0246210135091148	-0.480649808006676	1
ENSMUSG00000047037	Nipa1	-0.438065602750625	0.00197239714130407	0.0173458733280111	0.522387415123386	0.0451560356364651	-0.54013280400848	1
ENSMUSG00000047045	Tmem164	-0.392516794509686	0.000534827501472457	0.00687830953093698	0.449513460129615	0.0567973734260634	-0.480481434372027	1
ENSMUSG00000047126	Cltc	-0.43864689934179	1.40110150033416e-06	0.000234506678828552	0.626848970413717	-0.00597505509138382	-0.59550209010816	1
ENSMUSG00000047146	Tet1	-0.827364119104064	2.06241998634796e-05	0.000823397277331038	0.585564326283767	0.0197268540884654	-0.578426810016007	1
ENSMUSG00000047193	Dync2h1	-0.623764357175259	6.75338760042507e-05	0.00169813543896403	0.573833608860183	0.112438707111875	-0.648307743880545	1
ENSMUSG00000047248	C2cd3	-0.659776202132139	5.51966536622868e-07	0.000156589659577928	0.473386493937684	0.305865925812294	-0.72129474177605	1
ENSMUSG00000047307	Pcdhb13	-0.668775446129985	0.00290925007355888	0.0228439128211654	0.480317233334048	0.12686833267314	-0.571313806367489	1
ENSMUSG00000047344	Lancl3	-0.216175109634153	0.000969821493316852	0.0104680574743432	0.388489214955096	0.250236323215896	-0.591258947145863	1
ENSMUSG00000047412	Zbtb44	-0.520841363063812	3.13379521360455e-05	0.0010646944940319	0.616831288678092	-0.0160089776223461	-0.577122129563627	1
ENSMUSG00000047414	Flrt2	-0.756426805529597	0.000696835836631067	0.00826943866364249	0.612280543530247	-0.0432272515848127	-0.548945009079794	1
ENSMUSG00000047419	Cmya5	-0.70037778564899	0.000668234123460637	0.00803668107115992	0.658520103226029	-0.151979751230692	-0.498099483264757	1
ENSMUSG00000047485	Klhl34	-0.77332568568783	0.000154272896868216	0.00292004445453702	0.490300741905275	0.137093271758279	-0.589828157114366	1
ENSMUSG00000047496	Rnf152	-0.500190509579608	0.00088474750714683	0.00980459622579901	0.377683992098585	0.219296467782646	-0.553831568404302	1
ENSMUSG00000047694	Yipf6	-0.146581692750785	0.00283063886786201	0.0223650149605585	0.44188210899552	0.13958392209366	-0.54560628628598	1
ENSMUSG00000047710	Champ1	-0.0802225152058064	0.000716839721549168	0.00844449098458068	0.419292920961165	0.13028277612686	-0.515819811698803	1
ENSMUSG00000047747	Rnf150	-0.572980364841035	0.000192790380377843	0.00340332886708002	0.584242957483082	0.0293777555865485	-0.585605037059533	1
ENSMUSG00000047749	Zc3hav1l	-0.464628611087188	0.00820297845075168	0.0480591287560259	0.398081674674083	0.0543178573420881	-0.429023063403618	1
ENSMUSG00000047773	Ankfn1	-0.393061404284369	0.000974559813692538	0.0105053801284675	0.44908223082276	0.182481081055415	-0.59004141712856	1
ENSMUSG00000047804	Akap10	-0.52211501810329	6.89840167355927e-06	0.000450807745138775	0.62359073488392	0.0541287662596582	-0.644970458074253	1
ENSMUSG00000047888	Tnrc6b	-0.480697307572764	9.57797160362077e-05	0.00211892850687809	0.511368477150408	0.227755702164323	-0.689347696662906	1
ENSMUSG00000047910	Pcdhb16	-0.448894447110473	0.000266487252379364	0.00425004867981217	0.5171388135341	0.112409551200523	-0.593949720270649	1
ENSMUSG00000047921	Trappc9	-0.495622843271392	0.00766520514450263	0.0459569261199742	0.270209946192702	-0.0133644449729383	-0.247257309083469	1
ENSMUSG00000047959	Kcna3	-0.645467185747523	4.24569003037142e-07	0.000142967788755243	0.715298375996763	-0.0106894184461825	-0.676141035856486	1
ENSMUSG00000047976	Kcna1	-0.687612869222963	6.61937214358341e-07	0.000169808021138692	0.667425960601547	0.113467257513775	-0.738900395901063	1
ENSMUSG00000048004	Tmem196	-0.457525049193767	0.00593679999465431	0.0380340050667093	0.397010178892539	0.00696818999873566	-0.386565254354254	1
ENSMUSG00000048047	Zbtb33	-0.136218141000658	0.00136799826829755	0.0133178105834305	0.485906441269594	0.0429289125295864	-0.503223138013438	1
ENSMUSG00000048106	4632415L05Rik	-0.415619905266923	0.00635758679886968	0.0399861366896045	0.291535306953799	0.117169682122689	-0.38191147435476	1
ENSMUSG00000048109	Rbm15	-0.666551822988482	1.34529799831283e-05	0.000637338230477712	0.668060721181465	-0.0801555916957932	-0.570088715065163	1
ENSMUSG00000048148	Nwd1	-0.224134782287639	0.000139552468319451	0.00273146771189548	0.414514361699909	0.204548727295623	-0.576223066346069	1
ENSMUSG00000048154	Kmt2d	-0.433767497676333	0.000692518178426986	0.00824417369022065	0.353527544678554	0.207176873252507	-0.520076994412911	1
ENSMUSG00000048249	Crebrf	-0.35417064197891	5.92415316448571e-05	0.00155538035161018	0.524556345162605	0.106988027931805	-0.596314355221171	1
ENSMUSG00000048264	Dip2c	-0.580620983401447	0.000202376365365556	0.00351764862720044	0.597823438344514	-0.0637553280777646	-0.517128216345482	1
ENSMUSG00000048271	Rbm33	-0.617779159392325	4.08107009830829e-05	0.00124728674715597	0.582968503502612	0.15271525086844	-0.69230399369992	1
ENSMUSG00000048279	Sacs	-0.672593216846882	6.17625383448258e-05	0.00159143553983104	0.615459214932859	-0.0705184207848199	-0.528111462790609	1
ENSMUSG00000048280	Zfp738	-0.320676829537381	0.00528090640752974	0.0351778389809868	0.461004414781167	0.0253764899299149	-0.464000326187304	1
ENSMUSG00000048304	Slitrk3	-0.60171875894287	0.000436326892882853	0.00595449162137924	0.630179474761319	-0.13359584690658	-0.487025630602953	1
ENSMUSG00000048330	Ric3	-0.453808854441271	5.574889095077e-05	0.00150632103942381	0.432493801485422	0.239229482116977	-0.623799023275919	1
ENSMUSG00000048410	Zfp407	-0.569576566584472	0.00618633842673464	0.0391644433768126	0.400670429797222	0.0608722804175827	-0.437239073921094	1
ENSMUSG00000048490	Nrip1	-0.414578666582723	2.57590461547137e-06	0.00029720269807405	0.558861598749197	0.154970354691582	-0.671174759156387	1
ENSMUSG00000048661	Lemd3	-0.293513788108813	0.00324442414749996	0.0248010501934627	0.440338352584084	0.0670917589335845	-0.480696210293321	1
ENSMUSG00000048732	Klhl11	-0.58637869583629	1.17697624902042e-06	0.000220990256551682	0.688367018711982	0.0179609505426232	-0.675400891323796	1
ENSMUSG00000048799	Cep120	-0.415391973346416	0.0016962931501224	0.015581559833523	0.470131649496126	-0.0145919343221996	-0.437774888235221	1
ENSMUSG00000048814	Lonrf2	-0.530495763623722	1.67300868027595e-06	0.000250511179640135	0.607352983770874	0.0751962711349921	-0.647843346690191	1
ENSMUSG00000048874	Phf3	-0.642654025679715	0.00724484999585999	0.0440388991177635	0.522772250546978	0.035111725217432	-0.531712833006228	1
ENSMUSG00000048911	Rnf24	-0.473934274240411	7.66941126953521e-05	0.00184020082938878	0.653564045364324	-0.0878562699103366	-0.549457973969315	1
ENSMUSG00000048960	Prex2	-0.515990132975813	1.22435913783947e-06	0.000220990256551682	0.670558510693711	0.0131788576010129	-0.654150073149046	1
ENSMUSG00000049100	Pcdh10	-0.549798244488143	0.00119273769771931	0.0121152808941885	0.525842822800802	-0.0103872445643046	-0.494843866190347	1
ENSMUSG00000049148	Plcxd3	-0.403232012487544	2.58402432702365e-05	0.000939836540299371	0.61124063463682	0.0547115968011649	-0.633644922061282	1
ENSMUSG00000049176	Frmpd4	-0.454266018480446	3.8767110851126e-05	0.00122131552896916	0.579460928792822	0.0389738275682714	-0.5894188225487	1
ENSMUSG00000049252	Lrp1b	-0.653031719943136	0.000477576278592469	0.00634549871891	0.508493489976299	0.138440846134835	-0.608442001595293	1
ENSMUSG00000049313	Sorl1	-0.457408604966676	4.10640746207943e-06	0.000355775632173033	0.580647804664862	0.113664839932491	-0.655910881078048	1
ENSMUSG00000049323	Smcr8	-0.424386883803307	0.000937901308259777	0.0102014218075671	0.446889377091082	0.175517820450897	-0.5818470792735	1
ENSMUSG00000049336	Tenm2	-0.114520863346727	0.00583969352426797	0.0376392423526702	0.477293107133871	0.00442752136932714	-0.461279975534807	1
ENSMUSG00000049354	Dcaf7	-0.411018552368933	8.10663323304397e-05	0.00190901712677365	0.544929090142309	0.073005995907438	-0.58610395780538	1
ENSMUSG00000049470	Aff4	-0.449143610431251	1.16442600089903e-05	0.000580143979042961	0.579069078559604	0.117192841812995	-0.657484936872672	1
ENSMUSG00000049516	Spty2d1	-0.368542704866014	0.000891334597540085	0.00985487302030135	0.490020383859073	0.0579196775871005	-0.520282585753676	1
ENSMUSG00000049553	Polr1a	-0.430020318632401	0.00189370980914231	0.0169440094090385	0.451462905939957	0.138608801260426	-0.553934652628645	1
ENSMUSG00000049562	Ap5b1	-0.328531951226027	0.00074669827402259	0.00869429366479031	0.395456568859147	0.0947208368434254	-0.461859944061323	1
ENSMUSG00000049608	Gpr55	-0.458899116444234	0.00343315137010483	0.0257502370571409	0.575773881123376	-0.136954324169931	-0.431948269094598	1
ENSMUSG00000049624	Slc17a5	-0.364615910865182	6.6923799760961e-05	0.00169161478766857	0.559866910365662	0.0520327158785273	-0.582067748827461	1
ENSMUSG00000049658	Bdp1	-0.173605049755723	0.000136241188244645	0.0026840849782119	0.526819124569245	0.153737807645467	-0.639388909401942	1
ENSMUSG00000049659	Aftph	-0.413566306973601	3.58679851821105e-07	0.000139813892869006	0.660912814585122	-0.0788362174682851	-0.564393090359361	1
ENSMUSG00000049672	Zbtb14	-0.438540876727016	0.0063713886479709	0.0400416121598046	0.45639492246973	-0.136928417378917	-0.317566102160182	1
ENSMUSG00000049804	Armcx4	-0.197873454938973	0.00352001972088717	0.0262629194150598	0.36071445497359	0.266842273168944	-0.579171675039192	1
ENSMUSG00000049807	Arhgap23	-0.373654558363019	0.00655189001004538	0.0408988546989993	0.253974965421708	0.163719498792711	-0.386647236639386	1
ENSMUSG00000050064	Zfp697	-0.506059611635469	0.00515923778974254	0.0345775041861733	0.569184103959576	-0.099845258493185	-0.458103498446429	1
ENSMUSG00000050079	Rspry1	-0.259106630963099	0.00169739463892541	0.015581559833523	0.400954493517685	0.141177447324163	-0.507778322696449	1
ENSMUSG00000050141	Spata31f3	-0.587973710883904	7.11066932458107e-05	0.00174966000094845	0.64114454784621	-0.0492858704901139	-0.571305055007127	1
ENSMUSG00000050148	Ubqln2	-0.485068020521486	0.00283977872356202	0.022429880163765	0.447353628528296	-0.105151179907099	-0.336706611587584	1
ENSMUSG00000050192	Eif5a2	-0.606619256616649	0.00013535020693838	0.00267308344808526	0.53486161910139	0.0112265908849324	-0.522398985329817	1
ENSMUSG00000050272	Dscam	-0.646467515262202	0.000838778630109541	0.00945154574133714	0.474818829362774	0.0030891518420348	-0.457737719334397	1
ENSMUSG00000050310	Rictor	-0.64382192438472	2.5080654204893e-06	0.000295670913158646	0.477376559680768	0.237891354630111	-0.665640804995441	1
ENSMUSG00000050538	B230217C12Rik	-0.760684809819155	0.000302632941351664	0.00464525190818207	0.419719258117322	-0.0189091654655054	-0.385685435913518	1
ENSMUSG00000050587	Lrrc4c	-0.674284242490786	0.00605079818469014	0.0385696398164468	0.53608125677086	-0.116826831434345	-0.411521060233657	1
ENSMUSG00000050697	Prkaa1	-0.329752997271478	0.00191331500972649	0.017050139742995	0.429683228642345	0.0767215655481334	-0.478911130636894	1
ENSMUSG00000050812	Ecpas	-0.525003987624249	8.71015991882859e-07	0.000198045746698397	0.672917318247204	0.0541880288554921	-0.692293621902018	1
ENSMUSG00000050840	Cdh20	-0.441284680719072	0.00849134984599646	0.0492686261276128	0.453046296905812	-0.0404367683360282	-0.398787195574095	1
ENSMUSG00000050954	Zfp169	-0.466627465199065	0.000203547379244455	0.00352610740165286	0.547417783414905	0.110070465147844	-0.620920366110275	1
ENSMUSG00000051149	Adnp	0.00911259868877058	0.00381099418638825	0.0279156481806094	0.4937547771404	-0.0421874197205709	-0.4362676691707	1
ENSMUSG00000051242	Pcdhb9	-0.513914910320161	0.00213530933950112	0.0184027338858935	0.557245202947917	-0.192434813655721	-0.365646190876339	1
ENSMUSG00000051331	Cacna1c	-0.547166785676381	0.000868516711379397	0.00966916527156177	0.525915411199034	0.0394080440809659	-0.538484307636589	1
ENSMUSG00000051335	Gfod1	-0.438583976660354	1.36084680037377e-05	0.000642019404982028	0.55769755534005	0.156518121853119	-0.671413513822359	1
ENSMUSG00000051343	Rab11fip5	-0.800923024039805	0.00119222046071157	0.0121151302948162	0.323476070745222	0.117081739677816	-0.412444423348978	1
ENSMUSG00000051344	Plekhm3	-0.670869815825683	1.86139900838162e-06	0.000262706504599519	0.656683388721543	0.0669783189409166	-0.687927609931469	1
ENSMUSG00000051375	Pcdh1	-0.246863219898219	0.00254078930826976	0.020821674906706	0.516741035812527	-0.0594123944749875	-0.443224314154751	1
ENSMUSG00000051401	Kctd16	-0.85639388513473	0.000430387929945174	0.00590030975373086	0.592563560614261	0.0275336059399407	-0.591965317452774	1
ENSMUSG00000051486	Pcdhb11	-0.724213370360831	0.000531531502675895	0.00684687535017443	0.303452755785426	0.285459014648412	-0.540585528778393	1
ENSMUSG00000051527	Usp29	-0.248420096122256	0.00361080107654964	0.0268571428624053	0.346510284268407	0.19827149829286	-0.505559916763438	1
ENSMUSG00000051586	Mical3	-0.432321424917728	0.00301956134164736	0.0234598440843357	0.342547430163314	0.229911736060765	-0.529447389626328	1
ENSMUSG00000051599	Pcdhb2	-0.353409389975096	0.000358924050927585	0.00522020178773691	0.496316102447054	0.0895658157415344	-0.554006353618999	1
ENSMUSG00000051615	Rap2a	-0.546605088771265	0.00182264174527021	0.0164487960499423	0.531861022864631	-0.0759253094265058	-0.443265501163707	1
ENSMUSG00000051674	Dcun1d4	-0.442715983683533	0.000519812408536291	0.00674274148437015	0.529229049642173	-0.018534131298834	-0.49096047435394	1
ENSMUSG00000051910	Sox6	-0.497343205914042	0.000206079214916953	0.00355579206381819	0.645662576431199	-0.046215210630194	-0.578321659778499	1
ENSMUSG00000051951	Xkr4	-0.722961271328352	9.59327950424259e-06	0.000519276605069502	0.647660051840575	0.0433450473358659	-0.658601132766118	1
ENSMUSG00000052299	Ltn1	-0.338044480328727	0.00105528754639396	0.0111026194998883	0.485790465245028	0.126823390266109	-0.576519662342594	1
ENSMUSG00000052302	Tbc1d30	-0.709156857197047	0.000475081466200729	0.0063247399036396	0.5834241011332	-0.0130140847603386	-0.547727439420692	1
ENSMUSG00000052305	Hbb-bs	-0.762886529490386	0.000392643518896613	0.00556465660406103	0.702962532407386	-0.21300348660574	-0.487294376110388	1
ENSMUSG00000052372	Il1rapl1	-0.36681030733809	0.00854355359507807	0.0494406650808046	0.415572715402827	0.114987331006741	-0.498871100225295	1
ENSMUSG00000052387	Trpm3	-0.231015015037135	0.00150481127563525	0.0142469647038353	0.400967558155068	0.136277742418837	-0.503503601181718	1
ENSMUSG00000052407	Ccdc171	-0.639605514894258	0.000293677875793622	0.00456886986895961	0.616575173248361	-0.0503817386329326	-0.54680051972589	1
ENSMUSG00000052430	Bmpr1b	-0.275722377893118	0.00256156109698933	0.0209115367629591	0.479306630907999	0.0540771182501254	-0.506652999755709	1
ENSMUSG00000052459	Atp6v1a	-0.359643809025274	0.00163979422579329	0.0151967709303533	0.485286989218503	-0.0603183262720671	-0.412288162513088	1
ENSMUSG00000052504	Epha3	-0.0663284685933357	0.0076813562986926	0.0460080044179517	0.419758092119116	0.109816065207557	-0.498357228670745	1
ENSMUSG00000052516	Robo2	-0.444182552895879	0.000523077769313484	0.00677052996737807	0.550871515812495	0.00257762472797136	-0.530173957623922	1
ENSMUSG00000052539	Magi3	-0.436551562796191	8.50156438844532e-05	0.00197499676918224	0.594187650912883	-0.0177873098059777	-0.553865936044547	1
ENSMUSG00000052557	Gan	-0.401806168161359	0.000344272987450653	0.00505898770224561	0.517628405476252	0.0749989623014893	-0.561684647261919	1
ENSMUSG00000052572	Dlg2	-0.391405253105143	0.00175855719272855	0.0160445887799683	0.53208765224648	0.0609551767705193	-0.563253113077034	1
ENSMUSG00000052632	Asap2	-0.257698175431262	0.00561802737448316	0.03667968161957	0.415959969560021	0.184550654095523	-0.560110126495283	1
ENSMUSG00000052698	Tln2	-0.598957410116866	0.000567855635165281	0.00715426895839895	0.510527024423577	0.0602783236920243	-0.541998598303092	1
ENSMUSG00000052726	Kcnt2	-0.379011531268427	0.00772984106562411	0.0462065908419583	0.49139186448274	-0.127854679964026	-0.359044358494118	1
ENSMUSG00000052727	Map1b	-0.550192789397672	1.07695083259928e-05	0.000553722651967994	0.628851533655172	0.0698171629002103	-0.663739403957279	1
ENSMUSG00000052889	Prkcb	-0.376207233277456	0.00817011387733298	0.0479469764025329	0.500284188353897	0.0471256609441385	-0.520673967165294	1
ENSMUSG00000052917	Senp7	-0.564504514002814	0.00156771185152028	0.014715377029023	0.490985016968518	0.0137216700115368	-0.482533769188305	1
ENSMUSG00000052920	Prkg1	-0.151369106830766	0.00262234899381679	0.0211792967391923	0.499834857842269	0.0346399437385687	-0.509318356203426	1
ENSMUSG00000052928	Ctif	-0.651671987565584	0.000239527327911143	0.0039697333231954	0.419999203831409	0.163207602476477	-0.545305889171984	1
ENSMUSG00000053007	Creb5	-0.865558222138627	4.46059109065897e-05	0.00131496133991426	0.572524694699919	0.0647981662112538	-0.605367894522268	1
ENSMUSG00000053025	Sv2b	-0.574604960603394	0.00016087192958904	0.00300252763940412	0.666241417521671	-0.163661779409574	-0.495277301474883	1
ENSMUSG00000053046	Brsk2	-0.725986122876674	0.000685943541458262	0.00819259165860551	0.377433688076293	0.211462873919981	-0.54673729908633	1
ENSMUSG00000053081	1700069B07Rik	-0.632093634858536	0.00546237484329469	0.0360677920928786	0.475955213968886	-0.00868520204271329	-0.448524194932793	1
ENSMUSG00000053141	Ptprt	-0.577264866919846	0.000129207254969765	0.0026007543792495	0.59836452691398	0.0114676371100167	-0.583466854097142	1
ENSMUSG00000053199	Arhgap20	-0.606487899590776	0.000317385511219587	0.00477800155228955	0.59173137121794	-0.0223041185627546	-0.547559793674794	1
ENSMUSG00000053205	Styx	-0.19914670652975	0.0050378747713662	0.0339908540113947	0.471529135083758	-0.0441505823484026	-0.41325032823372	1
ENSMUSG00000053293	Pom121	-0.590348750157092	5.12900198836241e-05	0.00142489347865635	0.458710306767862	0.0391930871893516	-0.473891328609806	1
ENSMUSG00000053414	Hunk	-0.694941191207358	0.008440375045616	0.0491071802187346	0.465055531883634	-0.0926401140415626	-0.364618118268756	1
ENSMUSG00000053465	Hs6st3	-0.69730174885411	0.002983422872119	0.0232593964788066	0.463499090833055	0.0959483272287499	-0.528141415040154	1
ENSMUSG00000053580	Tanc2	-0.591342105004978	0.000482761552563044	0.0063992138666445	0.546721352683165	0.0206973332797674	-0.54205146294116	1
ENSMUSG00000053617	Sh3pxd2a	-0.416047841895388	0.00357782664573198	0.0266365272414884	0.342068106382903	0.293826470302375	-0.584913430131582	1
ENSMUSG00000053626	Tll1	-0.346507659499152	0.000204542235724464	0.00354079789824819	0.283374987320566	0.42199839931371	-0.640816295581705	1
ENSMUSG00000053641	Dennd4a	-0.741302059706646	5.53823318507582e-08	0.000109924109332647	0.693203823850633	0.0976825920963601	-0.749792599274565	1
ENSMUSG00000053646	Plxnb1	-0.483612397689432	0.000825124486990116	0.00936331853142572	0.357025209414652	0.25542340777465	-0.565644640825178	1
ENSMUSG00000053702	Nebl	-0.537657828165071	0.000208544353642621	0.00358179383457135	0.464963421898737	0.1093534631236	-0.54127422621942	1
ENSMUSG00000053754	Chd8	-0.408007725574407	0.000301320536940459	0.00463987447495672	0.428503841651689	0.142964486526718	-0.535743440627101	1
ENSMUSG00000053774	Ubxn7	-0.410115488952067	0.000236455264601681	0.00393966857533937	0.474141254598059	0.1386083130551	-0.575667642912998	1
ENSMUSG00000053819	Camk2d	-0.521211463133938	0.000147733027648534	0.00285250987069106	0.599885955775489	-0.0715859902572613	-0.512252966143002	1
ENSMUSG00000053835	H2-T24	-0.505342389556521	3.0327135581573e-06	0.00031796023800611	0.656996951469303	0.0481089930905753	-0.671717447445658	1
ENSMUSG00000053838	Nudcd3	-0.384322145744658	0.0010112960868478	0.0108095717368119	0.246081529423394	0.290531600210377	-0.490043282547953	1
ENSMUSG00000053877	Srcap	-0.552304264820792	0.00158552943654876	0.014817563429823	0.50463456898343	0.126456002427399	-0.594257130733092	1
ENSMUSG00000053914	Kdm4d	-0.344231790445263	0.00435230671329676	0.0307235140762406	0.446159567895325	-0.151031687442303	-0.295416859387649	1
ENSMUSG00000054008	Ndst1	-0.29313444977921	0.00235960532638146	0.0197773802017249	0.387217038284262	0.119287821993186	-0.475459839266478	1
ENSMUSG00000054263	Lifr	-0.403753410789828	0.000668347449052436	0.00803668107115992	0.522112457184618	0.063522563176293	-0.555940014247884	1
ENSMUSG00000054280	Prr14l	-0.349264838404952	2.74592779609802e-05	0.000984826285999948	0.501848165290966	0.219462609845222	-0.672967608685079	1
ENSMUSG00000054387	Mdm4	-0.0682428759105802	0.00824568420379832	0.0481835564854552	0.218494352625365	0.383026439474953	-0.544538555806576	1
ENSMUSG00000054409	Tmem74	-0.152161367761241	0.00530408240706084	0.0352932238310886	0.478815060524025	-0.0474439111718416	-0.417351010726785	1
ENSMUSG00000054414	Slc30a7	-0.673481319776653	0.000820413038793307	0.0093274116065355	0.524412381629644	-0.0692850890715518	-0.441937412790739	1
ENSMUSG00000054423	Cadps	-0.672230708119669	2.08991970887381e-07	0.000136206280702116	0.702061947404347	-0.0373385657539334	-0.640138121227813	1
ENSMUSG00000054453	Sytl5	-0.63369849128449	0.00852077281177248	0.0493680719805578	0.540794514713246	-0.118830963045554	-0.414284317268703	1
ENSMUSG00000054640	Slc8a1	-0.703638735924447	9.14463746989465e-06	0.000506811568446287	0.642513124782716	0.0225418295651829	-0.635465845452976	1
ENSMUSG00000054693	Adam10	-0.354503658240669	0.00204962615917597	0.0178428466434546	0.461376163797032	0.101139332098569	-0.530649072558442	1
ENSMUSG00000054720	Lrrc8c	-0.236997064983894	0.00818146476978689	0.0480019078974796	0.388345312601416	0.173656312258017	-0.524113531135432	1
ENSMUSG00000054752	Fsd1l	-0.382130264339499	5.6794801703215e-05	0.00152492036483699	0.475925758074222	0.128000561090669	-0.568096009108827	1
ENSMUSG00000054823	Nsd3	-0.303192418004714	0.000341504905524497	0.0050305737885264	0.458984777007477	0.188499462317226	-0.604797440826403	1
ENSMUSG00000054843	Atrnl1	-0.717637926544017	1.59985505378472e-05	0.000693865193650446	0.676811474752925	-0.0108279013110279	-0.63913658299112	1
ENSMUSG00000054939	Zfp174	-0.554328841994724	0.00228594830559339	0.0193211908310827	0.522392362817345	0.0334259551258624	-0.5298737251018	1
ENSMUSG00000054942	Miga1	-0.289122451373638	0.0067827225251711	0.0419311009619246	0.415104291277025	0.04735884590849	-0.439247269310346	1
ENSMUSG00000054958	Nt5c1a	-0.358587860818779	3.96108726259347e-07	0.000142967788755243	0.623316913830433	0.130084977154806	-0.711169730764628	1
ENSMUSG00000054976	Nyap2	-0.558312537063384	2.59603160231305e-05	0.00094278171774363	0.605198688951056	-0.0685580531982355	-0.519993780362979	1
ENSMUSG00000055013	Agap1	-0.470958440936055	0.00136702502236451	0.0133178105834305	0.265419628146789	0.288228246176122	-0.506560192378052	1
ENSMUSG00000055022	Cntn1	-0.574957410800667	1.55527292973366e-06	0.000247459029720617	0.610169193164421	0.0468438194625574	-0.625733818812318	1
ENSMUSG00000055024	Ep300	-0.420133641474689	5.27710376100118e-06	0.000405826744926584	0.567689544904258	0.161656185212738	-0.685484975927694	1
ENSMUSG00000055065	Ddx17	-0.367894068428778	0.0043299693956373	0.03060166530082	0.441674282693893	0.09266089837613	-0.504349473660757	1
ENSMUSG00000055116	Bmal1	-0.666734303759888	0.000446278745402827	0.00605603020069993	0.55082938541365	0.0531539080208008	-0.574387830539655	1
ENSMUSG00000055204	Ankrd17	-0.412002858572488	1.7021284900115e-05	0.000726839458233926	0.622249071555007	0.0544917435242168	-0.644002302490561	1
ENSMUSG00000055254	Ntrk2	-0.497069143675776	0.00048416063911286	0.00640782088450467	0.552397149372701	0.0446531840412815	-0.568452137518328	1
ENSMUSG00000055296	Tmem245	-0.586494108557033	5.63526934371201e-05	0.00151771518825216	0.630451268039545	0.0371803498450371	-0.636715271318975	1
ENSMUSG00000055320	Tead1	-0.113850503466772	0.000331615654603355	0.00492400239846385	0.400028216037536	0.146708355515154	-0.511730184778343	1
ENSMUSG00000055371	Stam2	-0.373058518535037	0.00218328560105425	0.018702575127468	0.529444168677746	-0.201872617252855	-0.330745454886558	1
ENSMUSG00000055373	Fut9	-0.404558799664645	0.00180219852746694	0.0163070226233913	0.451378848626782	-0.0155249444630197	-0.418987070195507	1
ENSMUSG00000055421	Pcdh9	-0.535253027154406	4.88577339954498e-06	0.000388830164213293	0.639622521893935	0.0400143971973422	-0.647984181029363	1
ENSMUSG00000055480	Zfp458	-0.433103256859027	0.000319387240114231	0.00479558151190198	0.540794715116784	0.0915074056606028	-0.598330581939998	1
ENSMUSG00000055485	Mtcl2	-0.676785550757281	4.54530286479626e-05	0.00132785458136476	0.44001524070758	0.22351164610049	-0.617253962682694	1
ENSMUSG00000055540	Epha6	-0.485455578927992	0.000198110792734693	0.00346931274945852	0.585560484540528	0.0309131693390371	-0.588211154189662	1
ENSMUSG00000055567	Unc80	-0.615796337127882	3.34074873598057e-07	0.000139813892869006	0.653098443442688	0.0915494421638074	-0.705991770192578	1
ENSMUSG00000055660	Mettl4	-0.553442095306212	0.000522049054297309	0.00676084366021768	0.447325370805718	0.171403688123959	-0.578665040797307	1
ENSMUSG00000055670	Zzef1	-0.615670320184331	4.1771635979281e-05	0.00126542868091003	0.513495810109046	0.158896008138472	-0.631134158475725	1
ENSMUSG00000055675	Kbtbd11	-0.509888153124903	0.00700752823152857	0.0429317926257825	0.39297770115139	0.207048129632809	-0.557770743698625	1
ENSMUSG00000055725	Paqr3	-0.5176266345285	0.000768708643027305	0.00889047492468126	0.506207720311085	0.0114370574739367	-0.49512315725454	1
ENSMUSG00000055761	Nkain3	-0.45856118943294	0.000605900506138003	0.00748498196978064	0.558154941572071	-0.012586391215276	-0.523885393359872	1
ENSMUSG00000055782	Abcd2	-0.661873183702475	6.11547547416574e-05	0.00158240435492603	0.547445070456484	0.0864142096527595	-0.600247292633613	1
ENSMUSG00000055817	Mta3	-0.758928710320425	6.30125772032516e-05	0.00161334191867026	0.598534523175733	0.150777914028189	-0.705526259484657	1
ENSMUSG00000055884	Fancm	-0.224949506434723	0.000311359481708765	0.00471615737558113	0.571929291469184	-0.0764365789440879	-0.481216897748609	1
ENSMUSG00000055980	Irs1	-0.751904431816484	2.51613773092338e-06	0.000295670913158646	0.608755504976697	0.159399377306763	-0.722865147412781	1
ENSMUSG00000056004	Elapor2	-0.634789676392455	4.63180292948304e-06	0.000376064969163481	0.561667872227353	0.113041766172712	-0.637176589618976	1
ENSMUSG00000056050	Mia3	-0.681094018231149	2.10940933705596e-06	0.000275100556667301	0.624013175618952	0.204173246737889	-0.776664217530432	1
ENSMUSG00000056124	B4galt6	-0.314615220182645	0.00580793664006791	0.0375073872893941	0.460084680686945	0.0120462790124169	-0.451454979794131	1
ENSMUSG00000056130	Ticam2	0.0346357487664029	0.00250269386356844	0.0205902285315897	0.412836686975211	-0.59467629405707	0.124706598948672	1
ENSMUSG00000056222	Spock1	-0.776502726146259	0.000164463179731442	0.00305066547388	0.532119077762103	0.105648868571746	-0.602390209522273	1
ENSMUSG00000056258	Kcnq3	-0.368607756161539	0.00468812195149765	0.0322813742828139	0.491124878615727	0.0436372086173564	-0.508843899546951	1
ENSMUSG00000056268	Dennd1b	-0.845334000317869	4.07030137486708e-06	0.000355620461425886	0.388816396865086	0.392549562645462	-0.716096580977234	1
ENSMUSG00000056342	Usp34	-0.517535335415707	2.43038484556591e-05	0.000912870719096207	0.552407751277615	0.0912048486123549	-0.609195004176912	1
ENSMUSG00000056427	Slit3	-0.617068690387034	0.000193933942481947	0.00341851102997783	0.566394398538621	0.0699912197978301	-0.604036949255953	1
ENSMUSG00000056429	Tgoln1	-0.415046166550596	3.19990021689146e-05	0.00108222151234391	0.538529451247724	0.132455282069579	-0.631989095923325	1
ENSMUSG00000056476	Med12l	-0.509916507405195	7.666780407243e-05	0.00184020082938878	0.458611941124472	0.339556490104653	-0.736615039085962	1
ENSMUSG00000056492	Adgrf5	-0.354233328659838	0.0010684601400046	0.0112216236132713	0.440934948740166	0.176618371780232	-0.577103734517053	1
ENSMUSG00000056537	Rlim	-0.31142447893544	0.00549630426989405	0.0362323349273442	0.449367938593317	0.0682706802995011	-0.490381119747343	1
ENSMUSG00000056553	Ptprn2	-0.502701466924983	9.21454918520012e-05	0.0020593108345868	0.587453954842316	0.0436459172560265	-0.60116688432297	1
ENSMUSG00000056602	Fry	-0.510804469301033	2.31480334879197e-07	0.000139765880303216	0.636780636570236	0.149638731564194	-0.74118200016514	1
ENSMUSG00000056755	Grm7	-0.588240340358064	4.78828513154951e-05	0.00137294539431849	0.639992813728736	0.0083305737244261	-0.620615698498922	1
ENSMUSG00000056771	Gm10010	-0.653994266601089	0.000281789028569336	0.00442135614745689	0.536036413867838	0.0501098644111565	-0.557547694649781	1
ENSMUSG00000056856	Jakmip3	-0.743613874255366	0.00140790306773699	0.0135855040317766	0.372574978127276	0.308921083940854	-0.627356969153548	1
ENSMUSG00000057133	Chd6	-0.462330999866364	4.04642248190305e-05	0.00124141770647087	0.477401051543934	0.205371908281043	-0.637209760808861	1
ENSMUSG00000057181	5730455P16Rik	-0.49688697784597	0.000142113128300384	0.00276810660406742	0.465016744812812	0.184950517027178	-0.607472749511038	1
ENSMUSG00000057230	Aak1	-0.592019100796298	8.29950495602257e-06	0.000475378295747098	0.610039003541559	0.134364100473667	-0.702189299641783	1
ENSMUSG00000057335	Cep170	-0.149880731234673	0.000248889389466426	0.00407715275939496	0.515237060672059	0.0984190425724433	-0.57988551206159	1
ENSMUSG00000057406	Nsd2	-0.635045436854062	8.78980493569222e-05	0.00200337765802724	0.536452702874682	0.156239948688003	-0.650810462023667	1
ENSMUSG00000057710	9630041A04Rik	-0.723433960933334	0.000642473040787941	0.00780090377923485	0.0844396431168966	0.528372686954986	-0.543247425739306	1
ENSMUSG00000057716	Tmem178b	-0.564751810455387	1.77462741594704e-05	0.000746830113580226	0.641683733418316	0.0703734000160553	-0.676523636206617	1
ENSMUSG00000057738	Sptan1	-0.666935360761774	4.33310017693787e-07	0.000142967788755243	0.674996536214086	0.136966027340542	-0.766716954461509	1
ENSMUSG00000058013	Septin11	-0.445105535526166	0.00159613478062967	0.0148836790796999	0.540216241255522	0.0595085388136418	-0.569777202665095	1
ENSMUSG00000058153	Sez6l	-0.560923607622184	0.000390637209682483	0.0055476005148901	0.512267075848707	0.105173118314734	-0.582949092880373	1
ENSMUSG00000058192	Zfp846	-0.615596415188872	8.20781623419639e-05	0.00192907680966288	0.562436434507956	0.0541230306301559	-0.586359234871489	1
ENSMUSG00000058230	Arhgap35	-0.644681104131467	3.10003592754061e-07	0.000139813892869006	0.698992857929043	0.0549048704013934	-0.717909917116572	1
ENSMUSG00000058248	Kcnh1	-0.854099019053981	0.0016115245936746	0.0149924012545792	0.502668001619256	0.0971382340130085	-0.566719456313084	1
ENSMUSG00000058297	Spock2	-0.534301800988667	2.13607800557627e-05	0.000844416147974857	0.46763315923677	0.203493595477683	-0.626205340311482	1
ENSMUSG00000058298	Mcm9	-0.569716436679716	6.17915136735039e-05	0.00159143553983104	0.555054162817128	0.00796524046708978	-0.538896491441787	1
ENSMUSG00000058325	Dock1	-0.451083845519072	0.00569324704072794	0.0370145481639562	0.453373801349497	0.0401534772322857	-0.469617518871543	1
ENSMUSG00000058571	Gpc6	-0.612722047727732	0.000240687800979664	0.00398622639617007	0.596346322998974	0.0635283319099459	-0.627085849961843	1
ENSMUSG00000058656	Samd12	-0.682748789288484	1.18443418456452e-05	0.000585275531282558	0.643137535299781	0.0901827086094658	-0.69525000802891	1
ENSMUSG00000058690	Ccser2	-0.642798096695744	8.02681488126148e-06	0.000475378295747098	0.580902801976342	0.0565523835476956	-0.606181854164777	1
ENSMUSG00000058793	Cds2	-0.631006954536927	7.2183927431339e-06	0.000458271614355862	0.551084577219064	0.179332611512576	-0.685038754908413	1
ENSMUSG00000058881	Zfp516	-0.152386173436662	0.00823238582604959	0.0481367002447526	0.26129709745769	0.255000552472331	-0.473535201810255	1
ENSMUSG00000058975	Kcnc1	-0.627697281053039	0.000367066597068223	0.00529709390885885	0.387504709465677	0.220006953744209	-0.563864764430715	1
ENSMUSG00000059003	Grin2a	-0.513600562845298	0.00103492357335933	0.0109842196514026	0.583512147451625	-0.0117573649193952	-0.548911447003308	1
ENSMUSG00000059146	Ntrk3	-0.355711636810456	0.00169011933797776	0.0155436833394339	0.476484661427959	0.123302277133571	-0.564520626360325	1
ENSMUSG00000059149	Mfsd4a	-0.461637361606063	0.000507889469080379	0.00663579736619208	0.645322070891268	-0.163779513695385	-0.475126576787358	1
ENSMUSG00000059173	Pde1a	-0.518746753572975	0.00418375412779125	0.0298384503785267	0.549089543136013	-0.170084402511555	-0.377386959974412	1
ENSMUSG00000059263	Usp47	-0.136426725721174	0.00246485684254554	0.0204042423278899	0.48845135513677	-0.0036714918537764	-0.464886659967428	1
ENSMUSG00000059439	Bcas3	-0.812809370419484	0.00580188644520876	0.0374783524617637	0.436229009771277	-0.0528445789316022	-0.37181379446576	1
ENSMUSG00000059486	Kbtbd2	-0.347683489176659	0.000531935421635932	0.00684842005196416	0.390369276364524	0.257125328624218	-0.599088552395447	1
ENSMUSG00000059495	Arhgef12	-0.456822654532517	5.6393497912994e-05	0.00151771518825216	0.512590359971988	0.197518305411696	-0.66406094554168	1
ENSMUSG00000059602	Syn3	-0.574663061398998	0.000547154921461842	0.00697731029938174	0.391445709896213	0.203950594282237	-0.55359224198084	1
ENSMUSG00000059713	Rcan3	-0.44001955607773	0.00308783312540884	0.0238579239456975	0.32352821362427	0.184413142171512	-0.471409370789974	1
ENSMUSG00000059742	Kcnh7	-0.587310293536188	0.00501897365960734	0.0338917756448534	0.48467182374207	0.0229375657376866	-0.48454753443996	1
ENSMUSG00000059890	Ube4a	-0.32398864352424	0.000147925494416722	0.00285250987069106	0.5477023968312	0.0849074127972637	-0.599175449827508	1
ENSMUSG00000059921	Unc5c	-0.532796665147166	6.85629780708297e-06	0.000449273818804345	0.610447820953316	0.13102016228995	-0.699655137083937	1
ENSMUSG00000060206	Zfp462	-0.234978050840279	0.00401603636308544	0.0289253260825226	0.482332655855054	0.0756720495182848	-0.528448505189546	1
ENSMUSG00000060212	Pcnx2	-1.00756824449149	4.77145844917555e-07	0.000149427206549895	0.736993967301387	0.0186426868151641	-0.722598236293722	1
ENSMUSG00000060314	Zfp941	-0.390870854405248	0.00814814674472607	0.047876318372886	0.47143616431167	-0.0297070512640554	-0.425799320942676	1
ENSMUSG00000060371	Caln1	-0.402270008320222	0.00114600917008026	0.0117845906726292	0.50048612279109	0.135064087139064	-0.597813610588149	1
ENSMUSG00000060450	Rnf14	-0.57964240918888	0.00107963256666911	0.011304498355475	0.546054781327231	-0.239981670842434	-0.313318536784819	1
ENSMUSG00000060487	Samd5	-0.24985176310694	0.00489879459284464	0.0334076733065203	0.400513957395635	0.142057389601425	-0.508126091738717	1
ENSMUSG00000060510	Zfp266	-0.215905724064567	4.66376563814688e-05	0.00134371505269999	0.558497960545646	0.108020768996401	-0.629745385061445	1
ENSMUSG00000060657	Marf1	-0.506295561941852	2.96277268799503e-05	0.00103542464635235	0.618845583779441	0.0992074387498358	-0.679866860028047	1
ENSMUSG00000060681	Slc9a6	-0.460820936283955	0.000286525203620982	0.00448071904028299	0.472466636020721	0.0689858113677845	-0.513143111133344	1
ENSMUSG00000060924	Csmd1	-0.517929577433536	0.000295938130877181	0.00458922963856742	0.567657255557751	-0.00443026226430023	-0.540128390428234	1
ENSMUSG00000060935	Tmem263	-0.403178149158381	0.00778610469171281	0.0464625599817804	0.490530821916354	-0.116517196206507	-0.36813949098912	1
ENSMUSG00000060961	Slc4a4	-0.37994746673545	2.3475653909364e-05	0.000894300029021174	0.485858781092252	0.167076716611449	-0.611806792248422	1
ENSMUSG00000060988	Galnt13	-0.298606045395485	0.00557298234747713	0.0365161915645461	0.4052556623772	0.108043736922301	-0.482908279585147	1
ENSMUSG00000061080	Lsamp	-0.467655119492549	1.44505461283857e-06	0.000235946463556242	0.597462300854953	0.166039053358388	-0.71785221000792	1
ENSMUSG00000061130	Ppm1b	-0.0533368651886658	0.00567872300285149	0.036940039517335	0.385652055110899	0.0989238203848866	-0.456141562318065	1
ENSMUSG00000061313	Ddhd2	-0.629927470080029	0.00031850704012867	0.00478832840752041	0.598324077911715	-0.0772021428140898	-0.505842033036392	1
ENSMUSG00000061353	Cxcl12	-0.415518731146058	0.000202492377275772	0.00351764862720044	0.352566977245847	0.268497586987228	-0.572812075141083	1
ENSMUSG00000061393	Acvr2b	-0.502998465309462	0.00203819566659159	0.0177689986638429	0.448844871010126	0.00147739319143863	-0.431435720427185	1
ENSMUSG00000061436	Hipk2	-0.517613724192685	0.000186730570291983	0.00333542294223769	0.458873725242644	0.189897450612596	-0.605914255976883	1
ENSMUSG00000061536	Sec22c	-0.326833401054143	2.78815277220863e-07	0.000139813892869006	0.604715314422116	0.142903627087317	-0.704559516689285	1
ENSMUSG00000061576	Dpp6	-0.333637872816151	1.25474954505826e-06	0.000220990256551682	0.592919861972788	0.0896490370222842	-0.646657775118528	1
ENSMUSG00000061578	Ksr2	-0.604106949947414	5.38246014285872e-05	0.0014749164077829	0.544024020483753	0.24221959894629	-0.73329850204162	1
ENSMUSG00000061601	Pclo	-0.643691307644865	3.66624522075243e-06	0.00034266603586521	0.657099366555631	0.113104779723476	-0.728686908540478	1
ENSMUSG00000061603	Akap6	-0.688919425741148	1.31601033963973e-07	0.000113336690464544	0.699565168377849	0.0476911869042929	-0.712146408236656	1
ENSMUSG00000061755	Bod1l	-0.317867196429928	0.0028262113936108	0.0223446759165675	0.435802982073473	0.19921989050241	-0.591961928676773	1
ENSMUSG00000061778	Mospd2	-0.528976497689954	7.45700510645612e-05	0.00181268368081737	0.527958840570098	0.241349021646127	-0.717140949486748	1
ENSMUSG00000062078	Qki	-0.170382149877334	0.00420984336460787	0.0299625000519603	0.375645267504397	0.124826336968408	-0.46921642620577	1
ENSMUSG00000062098	Btbd3	-0.371540548556358	0.000303958493008222	0.00466263047099253	0.457701316021631	0.0612264821307029	-0.492203599718436	1
ENSMUSG00000062115	Rai1	-0.585471877164537	0.00422998162207255	0.0300358589030205	0.261496277794302	0.18291060990683	-0.410647383221391	1
ENSMUSG00000062151	Unc13c	-0.377719819555507	0.000154049975882809	0.00291811556829383	0.406385790855719	0.228478626226235	-0.58937184751801	1
ENSMUSG00000062184	Hs6st2	-0.246580371678718	0.0015481702250213	0.0145659683207818	0.43615009986033	0.0453612544751614	-0.457668276698596	1
ENSMUSG00000062203	Gspt1	-0.481919729748852	1.64293532202969e-06	0.000250511179640135	0.708502501415146	-0.100465456239676	-0.591074289646409	1
ENSMUSG00000062209	Erbb4	-0.572908209537192	8.8783685164519e-05	0.00201186044275827	0.601101775012275	0.0170424376911213	-0.590968000699836	1
ENSMUSG00000062232	Rapgef2	-0.357447366181089	0.000624448618823238	0.00765672519477598	0.587938974104276	-0.0658603570203845	-0.505813704457077	1
ENSMUSG00000062257	Opcml	-0.366236972629738	0.00171800713538971	0.0157461132887828	0.510023496176026	-0.0538891422253569	-0.441619517721512	1
ENSMUSG00000062373	Tmem65	-0.436526134531072	0.00120725118765559	0.0122215176906494	0.39231278785701	0.126788315585449	-0.486906197833544	1
ENSMUSG00000062393	Dgkk	-0.449199652598858	0.00573799055201204	0.0372151436716563	0.311678409643447	0.228353767278065	-0.498501355609999	1
ENSMUSG00000062519	Zfp398	-0.381536729709987	0.000678361182311345	0.00812618060121995	0.446281624320642	0.223490236016717	-0.623240513155193	1
ENSMUSG00000062604	Srpk2	-0.384308643729653	0.00194796057046929	0.0172125764735422	0.596992938326726	-0.138182532040099	-0.451208517028065	1
ENSMUSG00000062627	Mysm1	-0.390695508762339	0.00135906941935087	0.0133005681729817	0.483013587427396	0.110408501930011	-0.559495460473322	1
ENSMUSG00000062866	Phactr2	-0.686853855790654	0.000366991815564032	0.00529709390885885	0.560173380194987	-0.0123839994598986	-0.525996823159442	1
ENSMUSG00000062901	Klhl24	-0.598591258582362	8.85630819405268e-05	0.00201186044275827	0.627463451094267	0.0133686681065005	-0.613016725225163	1
ENSMUSG00000062960	Kdr	-0.382526866180187	0.000401114846677296	0.0056394250327814	0.424215564203359	0.0565337940341606	-0.456006985474782	1
ENSMUSG00000062991	Nrg1	-0.737390752525374	0.00202544207826298	0.0176897900308705	0.495372331965189	-0.000127774009946135	-0.474620015874645	1
ENSMUSG00000063077	Kif1b	-0.552457448588055	2.79129901534262e-06	0.000305951747527145	0.639091149288062	0.106618356737349	-0.705753413546203	1
ENSMUSG00000063142	Kcnma1	-0.672959482901039	1.13005092895868e-05	0.000567709335435619	0.678701161599814	-0.00233813534274871	-0.648376078108219	1
ENSMUSG00000063317	Usp31	-0.423128657608292	5.75323327926429e-06	0.000428189713877096	0.567075733024746	0.161099058587034	-0.684409253745691	1
ENSMUSG00000063362	Alg11	-0.438684418924163	0.00474595150175889	0.032558789418952	0.497427215178567	-0.0890981574304327	-0.398740193461163	1
ENSMUSG00000063410	Stk24	-0.531364019041024	6.30912096419531e-05	0.00161334191867026	0.501570063996865	0.208535825278212	-0.663140158448761	1
ENSMUSG00000063455	D630045J12Rik	-0.415586083912795	0.000735570474463555	0.0086087566096513	0.460253071794745	0.165366028626197	-0.585771135517888	1
ENSMUSG00000063550	Nup98	-0.372993871453314	0.00656650442525951	0.0409794740452143	0.437262419857294	0.0458597414911278	-0.459170426167988	1
ENSMUSG00000063626	Unc5d	-0.38927402396367	0.00100370112777197	0.0107569995533748	0.572051154620724	-0.0147411829184911	-0.535317154791225	1
ENSMUSG00000063663	Brwd3	-0.529313463624727	2.7456265378104e-06	0.000303706597856697	0.567084566167807	0.0906217587538418	-0.622750081487085	1
ENSMUSG00000063760	Rnf217	-0.211861507997825	0.00355937365358705	0.0265155193953037	0.366744379978565	0.122738709232143	-0.458859734724264	1
ENSMUSG00000063801	Ap3s2	-0.654526203237413	0.000183917418177806	0.00330601334021894	0.616985653445579	-0.102472548166059	-0.501614438240003	1
ENSMUSG00000063810	Alms1	-0.502844230433993	0.00334539649847602	0.0253091760658247	0.428710748186184	0.139886685230776	-0.533248649921947	1
ENSMUSG00000063870	Chd4	-0.430931241240366	0.000144562873807393	0.00280675454025079	0.297796629489251	0.400163118010194	-0.635531164852817	1
ENSMUSG00000063887	Nlgn1	-0.390471519578857	0.0080508262810127	0.0475361471450392	0.507206736663642	-0.163970937075871	-0.34259855269461	1
ENSMUSG00000063894	Zkscan8	-0.383899846634284	0.000424616744765633	0.00584763459924527	0.450378427240731	0.0420071724121332	-0.468368935299685	1
ENSMUSG00000064061	Dzip3	-0.267758384352624	0.00230569317796783	0.0194394190842061	0.326001471432936	0.123136500248869	-0.420162514507696	1
ENSMUSG00000064105	Cnnm2	-0.627370278405598	0.000402718007239029	0.00564929728130422	0.383638508056522	0.0919915797200155	-0.448146202475805	1
ENSMUSG00000064115	Cadm2	-0.465513017222115	0.000817576587861554	0.00930696690403045	0.5112915316655	-0.0262345367779807	-0.467032498165387	1
ENSMUSG00000064127	Med14	-0.570410660477958	1.61154990748201e-05	0.000697682485978836	0.662461689461674	-0.0693648712659944	-0.574164856709703	1
ENSMUSG00000064177	Ghrl	-0.367591099893841	0.00100802841533097	0.0107985771689432	0.527620806045187	0.0844758084783711	-0.579552938211918	1
ENSMUSG00000064225	Paqr9	-0.595129537497668	3.60435917754796e-05	0.00115733045549123	0.621777704368092	0.0218711097144486	-0.615007521019554	1
ENSMUSG00000064293	Cntn4	-0.375943110441387	1.22444905398525e-05	0.000596277450765659	0.674747412752017	-0.0720646462920959	-0.583576371715153	1
ENSMUSG00000064302	Clasp1	-0.592670752589273	5.30129487649805e-06	0.000405826744926584	0.569682502060148	0.128681010375014	-0.658541615219085	1
ENSMUSG00000064325	Hhip	-0.598909889556899	0.000808928593538362	0.00923603414042806	0.507470161073398	0.0930881000207983	-0.567777658546819	1
ENSMUSG00000064329	Scn1a	-0.720845176649169	8.66118469486725e-08	0.000109924109332647	0.687958732408351	0.117426390181024	-0.762041876633028	1
ENSMUSG00000065954	Tacc1	-0.441864446557693	0.00406298157391276	0.0292026043735715	0.505488851154265	-0.0393970582746693	-0.449954389699207	1
ENSMUSG00000066036	Ubr4	-0.566296748667803	4.25423050887277e-05	0.00128233143113698	0.41502641971468	0.187503900557941	-0.561799565214756	1
ENSMUSG00000066037	Hnrnpr	-0.238727846827148	0.00133442762502291	0.013139398836179	0.415455082814906	0.260712871881178	-0.62626821726041	1
ENSMUSG00000066151	Fkbp15	-0.730992820652021	0.00289573915169956	0.022789769550941	0.46458310258932	0.0526115146929102	-0.491260548671083	1
ENSMUSG00000066232	Ipo7	-0.401518217073462	0.000704192625208044	0.00834442307826377	0.534724561580079	-0.0106287819581321	-0.503144187300891	1
ENSMUSG00000066306	Numa1	-0.382084558410488	0.000267846283617606	0.00426889972449105	0.314966877639293	0.267250038781408	-0.535687041671474	1
ENSMUSG00000066324	Bpnt2	-0.555821273247117	9.7643420692327e-06	0.000525574430039012	0.549160564213612	0.00966804235653302	-0.534738411100062	1
ENSMUSG00000066415	Msl2	-0.338621460972286	0.000241564887461294	0.00399800665493592	0.529426404604094	0.0449988900362618	-0.546740999860637	1
ENSMUSG00000066440	Zfyve26	-0.760731199497106	5.65191763141974e-05	0.0015194018033897	0.519620700084806	0.161917061409457	-0.63964726631446	1
ENSMUSG00000066568	Lsm14a	-0.126309476513142	0.00808302007549648	0.0476678762779463	0.355758312541617	0.092861182141132	-0.422188583892538	1
ENSMUSG00000066640	Fbxl18	-0.528487959307408	9.46566096705094e-05	0.00210548780309887	0.463373575792472	0.274292874948878	-0.684072609048016	1
ENSMUSG00000066643	Wdr35	-0.618078469044779	0.00238520178846397	0.0199217915645457	0.518433825120121	-0.0212941533924455	-0.478200031521671	1
ENSMUSG00000066798	Zbtb6	-0.299768729947044	0.00384907187320406	0.028083666913901	0.484792662302267	-0.0206856205115656	-0.44649305009205	1
ENSMUSG00000066842	Hmcn1	-0.403138358807523	0.00668631083392814	0.0414772056595721	0.330203660383285	0.30459862348506	-0.5829689700834	1
ENSMUSG00000067028	Cntnap5b	-0.650765232949097	2.52949958807295e-05	0.000928407200407781	0.658149771901051	0.0732320611959319	-0.694804918285001	1
ENSMUSG00000067194	Eif1ax	-0.435982640586793	0.000448418100177986	0.00606571703084226	0.511495930872911	-0.0396581162433003	-0.455482748706928	1
ENSMUSG00000067336	Bmpr2	-0.555945185055247	7.28853467284719e-06	0.000461301115750753	0.596351616547362	0.0464834114398716	-0.612176617534417	1
ENSMUSG00000067399	Trim43c	-0.519440086951089	0.00503957667008087	0.0339928256845678	0.388874579851385	0.129714822065679	-0.486171941665098	1
ENSMUSG00000067780	Pi15	-0.206846464888049	0.000465720152932812	0.00623217301210978	0.365411513804176	0.249602812730281	-0.568588495201337	1
ENSMUSG00000067851	Arfgef1	-0.4272033538216	1.41744138738191e-06	0.000234506678828552	0.667552291210105	-0.00594543684172122	-0.634535355173191	1
ENSMUSG00000067889	Sptbn2	-0.473649466407997	0.00303975558877004	0.0235591712087352	0.453353174820546	-0.00811309551426525	-0.427364500628002	1
ENSMUSG00000068036	Afdn	-0.089183274457784	0.00660373514665723	0.0411479248905665	0.310253448875016	0.17928668264467	-0.454202069152808	1
ENSMUSG00000068040	Tm9sf4	-0.744227649904753	0.000691832183845407	0.00824251051445066	0.445636184403195	0.170665770109153	-0.576400558898601	1
ENSMUSG00000068284	Usf3	-0.504400272127033	3.67218889431773e-05	0.00117131167986214	0.589403755176815	0.115938597084404	-0.66629153782663	1
ENSMUSG00000068373	D430041D05Rik	-0.697709466608103	6.82253084195264e-06	0.000448279315321106	0.692182849793739	0.00609485282655272	-0.668674893942181	1
ENSMUSG00000068663	Clec16a	-0.799909465142785	0.000514703829911942	0.00669809398515735	0.506561422163136	-0.00373930936073988	-0.482182800549103	1
ENSMUSG00000068740	Celsr2	-0.629704156466512	6.56825317273438e-06	0.000446160160583991	0.556820471309819	0.121874747137301	-0.640260022083711	1
ENSMUSG00000068747	Sort1	-0.511450551240137	0.000435842360103828	0.00595449162137924	0.576384350022033	0.000296566979713237	-0.552627831545033	1
ENSMUSG00000068748	Ptprz1	-0.428732984055296	1.48789658667093e-07	0.000120351721422872	0.634967779987019	0.0910273890254709	-0.688159754551496	1
ENSMUSG00000068959	Zfp619	-0.543284358643926	0.00370951832992456	0.0273802647712889	0.514196500682966	-0.194315309035549	-0.322745751081723	1
ENSMUSG00000068966	Zbtb34	-0.509655691260489	0.00258111191877891	0.0209706646932057	0.463270467728375	0.166749491599046	-0.589873336722174	1
ENSMUSG00000069072	Slc7a14	-0.453304462082764	2.06915034973479e-06	0.000275100556667301	0.640735650545282	0.0867215329452653	-0.689919673099752	1
ENSMUSG00000069089	Cdk7	-0.754663313177637	0.000298537706071915	0.00460993096746044	0.596732876409564	-0.0469288419421526	-0.530806269859767	1
ENSMUSG00000069114	Zbtb10	-0.333575926475166	0.00249352953191719	0.0205288395809666	0.4220149297857	0.14472782630757	-0.531067822397098	1
ENSMUSG00000069539	Scyl2	-0.496054997578768	0.00156690340987527	0.0147135158978708	0.494940105912152	0.10168001420964	-0.563287613932539	1
ENSMUSG00000069601	Ank3	-0.662532216893204	4.444064846803e-06	0.000365247149711733	0.629433605162421	0.149736762557203	-0.734226872184926	1
ENSMUSG00000069729	Arid1b	-0.658858699152246	1.20771362528648e-06	0.000220990256551682	0.585100084717302	0.101878503073194	-0.649864604709839	1
ENSMUSG00000069769	Msi2	-0.56205264111197	0.000187953276798797	0.00334687599006578	0.504822280299229	0.161348096398713	-0.624967602968991	1
ENSMUSG00000069895	Atxn1l	-0.470301910923224	0.000645633383334061	0.00783042674961225	0.519245883773271	0.164387180011947	-0.641449421126468	1
ENSMUSG00000069917	Hba-a2	-0.67024942521281	0.000713206138045095	0.0084181364722562	0.690612833353047	-0.257330807348144	-0.436672842200373	1
ENSMUSG00000069919	Hba-a1	-0.719200562942352	0.000327120105119895	0.00488044549278391	0.691313610915565	-0.169810909138128	-0.513924331631555	1
ENSMUSG00000070047	Fat1	-0.591144369900965	6.7857510212911e-05	0.00170272216573791	0.471266720403755	0.230146484542455	-0.653008781028201	1
ENSMUSG00000070056	Mfhas1	-0.412999170287174	0.00140259745599682	0.0135614414811176	0.406958040525512	0.13454360492856	-0.507727109816195	1
ENSMUSG00000070304	Scn2b	-0.530238674760872	0.000118689752449088	0.00246862488548676	0.60522462876552	0.0723837439844843	-0.643342711886728	1
ENSMUSG00000070327	Rnf213	-0.280519037530042	0.00713679130849425	0.043513675249818	0.231813699791818	0.256679573841774	-0.446749422745412	1
ENSMUSG00000070565	Rasal2	-0.574922576844559	0.000399901848681197	0.00562615704731528	0.62113863710256	-0.0229863667262078	-0.575144789671226	1
ENSMUSG00000070639	Lrrc8b	-0.68887256362262	0.00181435037811725	0.0163985176229083	0.553973926211078	-0.040279971601451	-0.495646704134368	1
ENSMUSG00000070695	Cntnap5a	-0.51153689315696	0.000120357869327276	0.0024806065478273	0.625391263515694	-0.0324556575453819	-0.570934593850356	1
ENSMUSG00000070709	Zfp974	-0.224767664769083	0.00493057278961794	0.03353902179093	0.515335552737735	-0.072046182519244	-0.430822828335999	1
ENSMUSG00000070733	Fryl	-0.595276948370881	0.000244377005736091	0.00401992227300774	0.474066526759333	0.182751370239649	-0.614221203770641	1
ENSMUSG00000070923	Klhl9	-0.461642619742264	0.00196626564113337	0.0173298719555154	0.503042973363462	-0.00455141193806158	-0.478100364027424	1
ENSMUSG00000070939	Tgfbrap1	-0.716711726255546	0.00662659928694246	0.0412371136013756	0.458380746636759	0.0469906446757622	-0.480398362951625	1
ENSMUSG00000071531	Gprin2	-0.330103804013503	0.00723691573636666	0.0440017614893458	0.260523209381756	0.291491012222258	-0.504722711351977	1
ENSMUSG00000071660	Ttc9c	-0.493126670934636	0.00243384532925855	0.0202169294763144	0.509331298745836	-0.0189389881984993	-0.47153754662442	1
ENSMUSG00000071669	Snx29	-0.383673324188589	0.000243172259686121	0.004008103807294	0.592529836918096	-0.126427603850537	-0.457216940343978	1
ENSMUSG00000071722	Spin4	-0.487407749667844	0.00363793550624198	0.0269923620915443	0.488276733727074	-0.0308791473266168	-0.440912615911003	1
ENSMUSG00000071793	2610005L07Rik	-0.689171520794899	2.33568565909193e-05	0.00089118234150859	0.55975734734219	0.124256123026498	-0.645158232184468	1
ENSMUSG00000071796	6820431F20Rik	-0.24252931490848	0.00762139202425476	0.0457511195600894	0.476363279628734	0.0685829541639306	-0.516524894537615	1
ENSMUSG00000072294	Klf12	-0.643501690989992	1.0306347858883e-06	0.000206698848666798	0.659540683280882	0.0957567550176429	-0.71584698211792	1
ENSMUSG00000072825	Cep170b	-0.697435490772908	4.41218315241143e-05	0.00130911351900472	0.398936656447177	0.0982308204642328	-0.468266263668053	1
ENSMUSG00000073016	Uprt	-0.518298837520165	1.65878781448733e-06	0.000250511179640135	0.665150939044378	0.0913722975794952	-0.717387076966268	1
ENSMUSG00000073062	Zxdb	-0.597196867575232	8.66128224954894e-05	0.0019873748146186	0.457701204677549	0.0127125157420446	-0.449753772423597	1
ENSMUSG00000073514	Dok6	-0.34192953667002	0.00154698141317564	0.0145659683207818	0.544187495280111	-0.00598379713102566	-0.516277193820503	1
ENSMUSG00000073590	3222401L13Rik	-0.142987833970111	0.00193510448598703	0.0171618644998497	-0.0427274001376643	0.574839774663145	-0.462037711031637	1
ENSMUSG00000073664	Nbeal1	-0.562027858051505	0.000168578644026748	0.00310677753183514	0.487229006888077	0.117396238094107	-0.569649506600113	1
ENSMUSG00000073678	Pgap1	-0.333893488142258	1.80395341273068e-05	0.000755217579767146	0.50025338440972	0.176528762581845	-0.633872160651772	1
ENSMUSG00000073725	Lmbrd1	-0.569590290013441	7.0325792015223e-06	0.000454647761033536	0.584561019308823	0.0773233008647439	-0.62786219842758	1
ENSMUSG00000073902	Gvin3	-0.268142625882827	0.00757912698568307	0.0455541047190333	0.496299301631067	-0.284735042859843	-0.226477001560797	1
ENSMUSG00000073940	Hbb-bt	-0.696475896937005	0.00147391740035458	0.0140039575225179	0.616972615872115	-0.148635782181828	-0.461209114135005	1
ENSMUSG00000074030	Exoc8	-0.539606890367078	0.00200940446979812	0.0175815600089665	0.48680346208006	0.06874941739482	-0.52667572471388	1
ENSMUSG00000074212	Dnajb14	-0.456583555220587	8.61185769856368e-05	0.00198069643861633	0.496456493007511	0.115027269116832	-0.576419666276074	1
ENSMUSG00000074220	Zfp382	-0.350511497006285	0.000416755169946019	0.00576240491288893	0.563401034799006	0.0385979944280099	-0.573699236806849	1
ENSMUSG00000074228	Gm10645	-0.564802783428928	1.87586915139943e-05	0.000775414849471259	0.591332354659008	0.0847232918418403	-0.640826386909805	1
ENSMUSG00000074283	Zfp109	-0.541317393153782	0.0001029917335155	0.00222349975119921	0.607303947357598	-0.0486788290846971	-0.539405640768533	1
ENSMUSG00000074305	Peak1	-0.231726388143413	0.00509351609992006	0.0342895162572508	0.381485182854919	0.223657120844768	-0.561289947641938	1
ENSMUSG00000074519	Zfp971	-0.284152567861999	0.00041578675195948	0.00576190734671989	0.616632007030658	-0.0561122959809022	-0.541840747754433	1
ENSMUSG00000074582	Arfgef2	-0.588256722133963	1.7930008440755e-07	0.000129724784146319	0.615945309746112	0.175117595076047	-0.743508817531548	1
ENSMUSG00000074746	Pdzd8	-0.493945700638036	5.31822741489583e-06	0.000405834607224044	0.607603259285498	0.00676429747875245	-0.588205217109142	1
ENSMUSG00000074776	Gm10754	-0.801667062743804	0.00114241414910254	0.0117705541043912	0.458075368485325	0.120324566478593	-0.544272890467191	1
ENSMUSG00000074785	Plxnc1	-0.356461446849101	0.00661812955192546	0.0412122785555849	0.490357348911506	-0.0364280414346885	-0.438051256451469	1
ENSMUSG00000074925	Ptar1	-0.319396084613864	0.000380288842375046	0.00544903659209826	0.457029701918616	0.152987512792889	-0.571850871365736	1
ENSMUSG00000074939	Chrm5	-0.514151475984342	0.00498610573219649	0.0337672380243503	0.478561470972934	-0.00473542377424783	-0.454477913879955	1
ENSMUSG00000074994	Qser1	-0.345292243423693	0.00179988539617881	0.0162922058721681	0.484346475427608	0.0758955075452152	-0.530573941386837	1
ENSMUSG00000075028	Prdm11	-0.357553544538916	0.0038189731201611	0.0279473607238965	0.431682034640941	0.0686574902594341	-0.473770587174531	1
ENSMUSG00000075054	Yae1d1	-0.347592304775144	0.00285101430587787	0.0225038818238753	0.52333357914807	-0.0890037011479095	-0.423649774845899	1
ENSMUSG00000075254	Heg1	-0.372144023357832	0.00857456679131008	0.0495606672113258	0.348599794595912	0.119554164764235	-0.43868469732317	1
ENSMUSG00000075284	Wipf1	-0.403280025605856	0.00819145795634104	0.0480371637060331	0.315498559600433	0.118089048921599	-0.405680704090011	1
ENSMUSG00000075318	Scn2a	-0.656099542335082	2.44777302913709e-07	0.000139813892869006	0.737491107612195	0.00661928213369523	-0.712554183328656	1
ENSMUSG00000075376	Rc3h2	-0.342176436468281	0.00194519594724448	0.0172017714779632	0.461876899159767	0.0697610742346815	-0.503672968316717	1
ENSMUSG00000075415	Fnbp1	-0.409295748622917	0.000970229263297544	0.0104680574743432	0.288728616870473	0.292062729882098	-0.532253146481109	1
ENSMUSG00000075470	Alg10b	-0.388746817442686	0.000412983767317714	0.00573932236482089	0.555495006298948	-0.117182541145799	-0.429814657533907	1
ENSMUSG00000075478	Slitrk1	-0.871634072142773	0.000432538818878771	0.00591954658254409	0.50326396923354	0.150020066077116	-0.613562194999644	1
ENSMUSG00000075592	Nynrin	-0.156003376428543	0.00691569648653149	0.042482744773738	0.261688074324154	0.240449753027087	-0.461177938459346	1
ENSMUSG00000075595	Zfp652	-0.410203019373187	0.000580951811789671	0.00725482754505237	0.435467277606504	0.257520910188596	-0.642653604121301	1
ENSMUSG00000075703	Selenoi	-0.416117175322311	0.000122280224566459	0.0024975701494483	0.547890518101263	0.109958177204641	-0.621275151567773	1
ENSMUSG00000078117	Gm16485	-0.523899220263026	0.000332749035573752	0.00493172110868191	0.583146439240677	0.0553257306573774	-0.607258685264207	1
ENSMUSG00000078302	Foxd1	0.0283792516009073	0.00555856752298832	0.0364817787049943	0.172044985213973	0.37557565802339	-0.493505144933835	1
ENSMUSG00000078349	AW011738	0.0720528321036796	0.00852999266626708	0.0493977529189156	-0.0194952375373686	0.456368134267397	-0.38063918151062	1
ENSMUSG00000078515	Ddi2	-0.395033641237733	0.000191796134680599	0.00339322963440056	0.575755173146611	0.0958523634139197	-0.635636192252662	1
ENSMUSG00000078517	Emc1	-0.837125715533261	3.37000716487135e-05	0.0011132103119686	0.588197613288301	0.118622935077005	-0.667484447593826	1
ENSMUSG00000078584	AU022252	-0.403533997487988	0.00197594751030436	0.0173644308540377	0.540552175836485	0.100832509976259	-0.606257614739384	1
ENSMUSG00000078671	Chd2	-0.405881129637864	0.00182560344440597	0.0164632017421113	0.369462865139073	0.248414527962942	-0.571431291059126	1
ENSMUSG00000078716	Tmem8b	-0.580067862231145	0.00108980477571597	0.0113961632097202	0.563598199663842	-0.0113515925283521	-0.53018229788218	1
ENSMUSG00000078721	Spata31f1a	-0.30101504025498	0.00136814115508133	0.0133178105834305	0.334061179677058	0.301768160944439	-0.584189104683553	1
ENSMUSG00000078877	Gm14295	-0.490889659362163	0.00639920523389569	0.0401640903201876	0.534672651626807	-0.211514084271997	-0.32731980073772	1
ENSMUSG00000078879	Zfp973	-0.329170681087595	0.000242508153377881	0.00400196836158814	0.590842470175935	-0.0742400156561414	-0.501264020219523	1
ENSMUSG00000078886	Gm2026	-0.436447566049904	0.00135660495855397	0.0132917872596771	0.470785488325204	-0.0261820200825354	-0.428260158739426	1
ENSMUSG00000078889	Gm14288	-0.719339873149796	0.0055125778195785	0.0363098337998678	0.451759494183669	0.0140966244254323	-0.445270728298274	1
ENSMUSG00000079020	Slc45a4	-0.582500944999263	0.00350361184891574	0.0261728922319561	0.29425470965156	0.133043219662567	-0.398406913954063	1
ENSMUSG00000079179	Rab10os	-0.80122240277852	2.88356576781316e-05	0.00101396049714644	0.517750209645442	0.0779291445705506	-0.564365285742809	1
ENSMUSG00000079297	Gm2223	-0.343430702982601	0.00341881056854122	0.0256906195231546	0.341187456975431	0.202101408191157	-0.503810045102047	1
ENSMUSG00000079311	Gm3222	0.164247981838027	0.00168283526580308	0.0155181222178109	0.44833025362431	-0.575918378366718	0.074278754680925	1
ENSMUSG00000079481	Nhsl2	-0.330505596932333	0.000181526422263194	0.0032739926301082	0.527316960070337	0.169837471290453	-0.653953207446546	1
ENSMUSG00000079499	6530402F18Rik	-0.600073770354153	0.00552362126010865	0.036362708999798	0.476613502235271	0.0149002548514701	-0.469792329303795	1
ENSMUSG00000080316	Spaca6	-0.504968211774663	0.00440019538400697	0.0309344127451766	0.376133510904165	0.306490819666971	-0.628640748491776	1
ENSMUSG00000082229	Nap1l2	-0.545786669980521	0.000668844966708601	0.00803668107115992	0.396814867331622	0.104075618859166	-0.471347081027904	1
ENSMUSG00000082309	Gm12123	-0.412494196728557	0.00745016702874586	0.0450258966744806	0.327495210469621	0.239786673592112	-0.523662916093147	1
ENSMUSG00000083951	Gm13786	-0.499786353842369	0.00768649925111442	0.0460273759476964	0.181753707209587	0.363963723877395	-0.492648894468525	1
ENSMUSG00000084408	Gm11870	-0.328535372996024	0.00490889090498339	0.0334481478617603	0.5270290263168	-0.176624197466002	-0.350523310770842	1
ENSMUSG00000084828	Gm12367	-0.0764989602903978	0.00737684651542269	0.0446947931841464	0.506309544983533	-0.392898889045971	-0.141426786027394	1
ENSMUSG00000084842	Pabpc1l2b	-0.372216516457104	0.00426855790233365	0.0302741191931982	0.496250903837714	-0.090374670380574	-0.396495946261538	1
ENSMUSG00000084910	C630043F03Rik	-0.574251237039435	0.00228705388168638	0.0193237621944588	0.596362992280336	-0.397894037674209	-0.223357251303747	1
ENSMUSG00000085009	Gm12977	-0.47459543181836	0.000405581971097433	0.0056828609244878	0.63109935996613	-0.130220006294956	-0.490861047792766	1
ENSMUSG00000085026	Srrm3os	-0.351885920617231	0.00136252227607369	0.0133085364512782	0.497963332542312	0.0877847896533219	-0.554026551299727	1
ENSMUSG00000085133	B930095G15Rik	-0.529169139219607	0.000723995345048913	0.00851215199927327	0.558938505660223	0.00767531050059983	-0.542365297945772	1
ENSMUSG00000085246	Gm15893	-0.439963070107067	0.000307771074663168	0.00469880066317584	0.627311649556818	-0.0955465191574027	-0.517570459895888	1
ENSMUSG00000085433	Gm16001	-0.351468333466929	0.0017616941358202	0.0160610557244493	0.53292682168277	-0.117683218409243	-0.407748721337967	1
ENSMUSG00000085438	Oip5os1	-0.578375703775765	8.2851188443727e-06	0.000475378295747098	0.617070106346569	0.115428299218945	-0.692358613732111	1
ENSMUSG00000085440	Sorbs2os	-0.4191510579181	0.00276994008678912	0.0220297939488235	0.477631182113889	0.163069044959433	-0.600415297198674	1
ENSMUSG00000085549	1700047F07Rik	-0.646773127471173	0.00185132880825744	0.016632989151386	0.560895619781416	-0.273737401527352	-0.298004742620781	1
ENSMUSG00000085664	Atxn7l1os2	-0.224436329392988	0.00847337908635862	0.0491998707653387	-0.198417579235376	0.491177945063559	-0.239630521830154	1
ENSMUSG00000085875	Gm12905	-0.514774171168416	0.00334310398028493	0.0253091760658247	0.387351216419266	0.195110496211741	-0.541933266587049	1
ENSMUSG00000085888	Gm12224	-0.774744143448976	0.00604659705873097	0.0385632482079446	0.50564791490035	-0.0322173343836794	-0.45638908419375	1
ENSMUSG00000086231	Rapgef4os3	-0.620988108860051	0.0036503497996611	0.0270594943341616	0.442632893901098	0.035707265832651	-0.455433714258791	1
ENSMUSG00000086330	1700007J10Rik	-0.414160304903933	0.00587620067109967	0.0377863207954393	0.394413516851238	0.198806102163824	-0.551934959709106	1
ENSMUSG00000086387	Gm15563	-0.316069626210609	0.00313624518813787	0.0241081977898491	0.475787059524913	0.0518228430547401	-0.501307586384266	1
ENSMUSG00000086536	Gm12264	-0.289948265031255	0.00508234259825554	0.0342238507160944	-0.0858475048375355	0.580898606403151	-0.426015755133469	1
ENSMUSG00000087053	Gm15082	-0.299387365906784	0.00488459760355505	0.0333391414129993	0.165820785381594	0.391705201500031	-0.501653637303241	1
ENSMUSG00000087141	Plcxd2	-0.716986495491472	1.15049714766578e-07	0.000113336690464544	0.629616720554787	0.131757485157264	-0.718670490044278	1
ENSMUSG00000087370	Tmem170b	-0.419088659856331	3.4509993745228e-05	0.00112798120752972	0.587691254360014	0.0152022359057097	-0.576506075179208	1
ENSMUSG00000087403	Kantr	-0.391120516937132	0.00401781116670062	0.0289253260825226	0.379545959576619	0.061621912070151	-0.417650717655615	1
ENSMUSG00000087535	Zmiz1os1	-0.917102682751789	0.00144764206956852	0.0138306025616384	0.378592334563116	0.26265363133972	-0.592639581378579	1
ENSMUSG00000087541	Hopxos	-0.700249318742961	0.004698091887584	0.032322336027732	0.451880620144674	-0.0567085225400629	-0.383432303749439	1
ENSMUSG00000087611	4930458D05Rik	-0.36148151574909	0.0085327263447199	0.0494017198263087	0.433886561463074	-0.0544440594261468	-0.368169402737555	1
ENSMUSG00000087674	4930447M23Rik	-0.727910169298506	0.00700385392817419	0.0429201864355762	0.524106193634134	-0.160802949296248	-0.361565854931805	1
ENSMUSG00000089129	NA	-0.419145301117935	0.00811566049895845	0.0477842432620297	-0.0452295692476722	0.440236250427944	-0.341861715262087	1
ENSMUSG00000089663	Gm15651	-0.227645425083065	0.00269167337480138	0.021570957713513	0.489863715514861	0.0674465349206202	-0.528468445424025	1
ENSMUSG00000089704	Galnt2	-1.0801994332573	0.000168968043280906	0.00311030182876012	0.432810637759243	0.0990896379481928	-0.501480294390606	1
ENSMUSG00000089707	Slain1os	-0.128018815602662	0.000817842865955069	0.00930696690403045	0.131716783609166	0.475049612995204	-0.541896995662991	1
ENSMUSG00000089756	Zfp966	-0.429731902890817	0.00691837682369035	0.042482744773738	0.384013467467174	0.0389953271306421	-0.402133817562048	1
ENSMUSG00000089900	Tbc1d22bos	-0.351623736993536	0.00174106386111666	0.0159314110955378	0.433584966183798	0.135273497429734	-0.533883236177183	1
ENSMUSG00000090001	Gm9719	-0.303464077986732	0.00420243090810344	0.029928357624928	0.111359953592972	0.483581653343947	-0.529853902202521	1
ENSMUSG00000090053	Pakap	-0.348840595737495	0.000537888875788908	0.00690295494985297	0.5359721342133	0.068025697779278	-0.573162447511266	1
ENSMUSG00000090061	Nwd2	-0.609134343659118	0.000693408393350567	0.00824906265281479	0.675150783813927	-0.233290477951399	-0.442890332947542	1
ENSMUSG00000090093	Gm14399	-0.56922308467083	0.000433030895125021	0.00592291945833509	0.49969642982773	0.177011130862394	-0.633760484756208	1
ENSMUSG00000090100	Ttbk2	-0.497469832247257	1.22576796113432e-06	0.000220990256551682	0.581319171260055	0.181069894531029	-0.71553369683887	1
ENSMUSG00000090112	Shprh	-0.449562680187179	2.54861412542582e-06	0.000295670913158646	0.606696558181138	0.102403376523568	-0.671020489381776	1
ENSMUSG00000090150	Acad11	-0.179965729212667	0.00336575589339696	0.0253710026925209	0.434512363995109	-0.479256502173714	0.0029417572399306	1
ENSMUSG00000090211	Gm16050	-0.496469700400156	0.00394693557205204	0.0286158762430736	0.474230370843921	-0.0473147463721222	-0.413070368983235	1
ENSMUSG00000090307	1700071M16Rik	-0.472542554908061	0.00575285587719391	0.0372594025731512	0.402672696501018	0.0577054856815535	-0.4363869674515	1
ENSMUSG00000091264	Smim13	-0.544918456205996	0.00249656643302658	0.0205468269508542	0.565270300828014	-0.0973576534780997	-0.456529424833529	1
ENSMUSG00000091680	Klhdc7b	-0.479495879315453	0.00532773206003483	0.0353604193856672	0.205241756992568	0.266274201241154	-0.429679943203925	1
ENSMUSG00000091890	A830073O21Rik	-0.377098295447576	0.00445870106263707	0.0311767113597214	0.411575562543762	0.168363237988182	-0.541744414010756	1
ENSMUSG00000092060	Bend4	-0.140854643124628	0.00265315815611739	0.0213616880723254	0.509558292339266	0.0182825537931036	-0.50432393139411	1
ENSMUSG00000092375	A730060N03Rik	-0.321339888293506	0.0084409392922503	0.0491071802187346	0.305189070818735	0.130908060929476	-0.407017412847883	1
ENSMUSG00000093452	Zfhx2os	-0.577593448487937	0.000591768633585296	0.00735948209640089	0.267469330494906	0.337486283170374	-0.551625272831711	1
ENSMUSG00000094002	Silc1	-0.237837680118337	0.000185729351813699	0.00332739791206207	0.566721079393448	0.0599667449024107	-0.595578602874937	1
ENSMUSG00000094282	Cfap73	-0.6613863649635	0.00351673703061942	0.0262465480521067	0.582376304512016	-0.069205753288393	-0.497555591030003	1
ENSMUSG00000094483	Purb	-0.313808623727522	0.00500037224302677	0.0338229947456795	0.45143232057684	0.0956141867758021	-0.516285053981603	1
ENSMUSG00000095139	Pou3f2	-0.309981612593063	0.00593878852758445	0.038036639191015	0.449815660213438	0.0157730106131622	-0.444874725324375	1
ENSMUSG00000095253	Zfp799	-0.300512112994525	0.000419786035592455	0.00580098593826732	0.60466194409835	-0.00591328338623467	-0.574293573464607	1
ENSMUSG00000095334	Gm21984	-0.558666825077531	9.66647270479266e-06	0.000521470520812909	0.581966185239518	0.20591488640003	-0.737893119787942	1
ENSMUSG00000095362	Gm14325	-0.427612152489363	0.000412243335674197	0.00573620069039099	0.478335802692881	0.209856742194063	-0.642029793667128	1
ENSMUSG00000095403	Gm21092	-0.350971238135007	0.00309210533561783	0.0238726421568238	0.489181382931896	0.0989154371013823	-0.555349832773464	1
ENSMUSG00000095463	Entpd4	-0.811876491186551	0.00302768065135962	0.0234934920489567	0.468379104355314	0.0436519460553261	-0.487058761138871	1
ENSMUSG00000095651	Gm21817	-0.545449295706967	0.000415821669869408	0.00576190734671989	0.613456887350207	-0.10927157443987	-0.492283556075734	1
ENSMUSG00000095779	Gm53189	-0.579672036399128	0.00264608987743908	0.0213261401419004	0.278204461312659	0.0604709304986578	-0.319524672944309	1
ENSMUSG00000096188	Cmtm4	-0.633496352425634	6.5474375510046e-06	0.000446002568093008	0.646390024671744	0.040762636988629	-0.655124414342132	1
ENSMUSG00000096256	4933409K07Rik	-0.226827749929752	0.00454115328815954	0.0315072785436164	0.345893288117022	-0.142151394285154	-0.207098597779301	1
ENSMUSG00000096764	Gm21985	-0.679516584829521	4.3320105682776e-06	0.000362715634873077	0.504719045096333	0.171388052690475	-0.633653630988165	1
ENSMUSG00000096910	Zfp955b	-0.361817416282692	0.00150312472288025	0.0142365866329672	0.420407131510285	0.114704212282117	-0.503256353444165	1
ENSMUSG00000096926	NA	-0.809131935628436	1.65726317952141e-06	0.000250511179640135	0.703501361800097	0.103192625753038	-0.764482352592338	1
ENSMUSG00000096954	NA	-0.551596666971871	0.000579347437311242	0.00724604984612204	0.525083351250624	0.0815046639169396	-0.5745214592092	1
ENSMUSG00000096991	Gm26789	-0.53850412831107	0.00117016433790767	0.0119565012052142	0.577719454030241	-0.143845631692786	-0.427782882381194	1
ENSMUSG00000097020	NA	-0.774283740605551	7.06630040053681e-06	0.000454681954949684	0.560318463450146	0.218345708937011	-0.728024356126284	1
ENSMUSG00000097078	NA	-0.08259238342965	0.00525527193947516	0.0350554986302916	0.337589026176369	0.073075899253578	-0.387464228599248	1
ENSMUSG00000097090	Gm26724	-0.37801111361173	0.00109549952175348	0.0114309283719443	0.454049765620153	0.147139199766373	-0.563877825181545	1
ENSMUSG00000097158	NA	-0.518956273300221	0.00565311028277504	0.0368245140065884	0.286212069877717	0.123400335054744	-0.382261860139022	1
ENSMUSG00000097267	1700109K24Rik	-0.468255687851625	0.00102142690279745	0.0108985346610875	0.543966300342328	0.0594057077733871	-0.573281032129783	1
ENSMUSG00000097284	NA	-0.581513357469632	0.00157592570891083	0.014752282369636	0.548633317406525	-0.158862032218343	-0.38676931765688	1
ENSMUSG00000097286	Gm26684	-0.310969228507845	0.00786444886389843	0.0467999385329182	0.246020610670538	0.307363115997001	-0.504712478389988	1
ENSMUSG00000097287	D130017N08Rik	-0.473782324736163	0.00382324995325388	0.0279544722173329	0.367510110844775	0.178618802177464	-0.508488641464909	1
ENSMUSG00000097305	Gm17276	-0.17628257745208	0.00140621904846377	0.0135746862028244	0.544567088510821	-0.399583780986354	-0.172240984793167	1
ENSMUSG00000097406	Gm26833	-0.344775977646377	0.000992382313965654	0.0106546336237613	0.549881060086172	-0.0838398347012052	-0.453609493885691	1
ENSMUSG00000097431	Gm26782	-0.579312543290997	0.00023187928239963	0.00389111831300256	0.557980039901175	0.0194370494823941	-0.551738289869084	1
ENSMUSG00000097443	Gm17529	-0.50621122748766	0.00178470843752947	0.0162156967831898	0.439116116399217	0.215082633316415	-0.609016915701057	1
ENSMUSG00000097536	2610037D02Rik	-0.597910870334993	0.000799418397700733	0.00917960725816927	0.57840331497965	0.00835802283819927	-0.56161644683895	1
ENSMUSG00000097709	2810429I04Rik	-0.418943700969641	0.00531952941286409	0.0353277698324993	0.31170374726222	0.258557765360337	-0.524954135816577	1
ENSMUSG00000097718	NA	-0.530932804564093	0.000946583100558835	0.0102680633769122	0.574515197976795	-0.207439833851132	-0.369067210108029	1
ENSMUSG00000097728	NA	-0.486047576150739	0.00544870286550589	0.0359995362342213	0.418397731984397	0.0689580686803026	-0.461302803246986	1
ENSMUSG00000097815	NA	-0.525356999574116	0.00589329746287045	0.0378357228486842	0.247607354425456	0.357004979760426	-0.549669738614764	1
ENSMUSG00000097837	NA	-0.231733076030514	0.000151399197714818	0.00288603972624121	0.537915544561788	0.0020283971005464	-0.517277244334697	1
ENSMUSG00000097839	NA	-0.667025335795701	0.00845468879954586	0.0491616150359407	0.49661460010533	-0.313143076064799	-0.201922133544248	1
ENSMUSG00000097872	NA	-0.154554967794682	0.00711634836863252	0.0434472263708045	0.310235132766563	-0.0409093395234099	-0.261512996818293	1
ENSMUSG00000097879	NA	-0.467894876470485	0.00400523461631047	0.0288995294846531	0.360632788723623	0.243713171826312	-0.558855447874827	1
ENSMUSG00000097893	1700034P13Rik	-0.257488193059119	0.00321308295053103	0.0246438556835577	0.424655070982459	0.169344802491206	-0.555137811871308	1
ENSMUSG00000097904	NA	-0.66887197893859	0.000440222800890295	0.0059940895655949	0.588515129619206	-0.00297075011193574	-0.561394259537132	1
ENSMUSG00000097960	A330074K22Rik	-0.679805769281083	0.000430804414727551	0.00590251003223873	0.471516453062849	0.112374692793887	-0.55019779037987	1
ENSMUSG00000098557	Kctd12	-0.0936911693834123	0.00628392653189139	0.039584797385065	0.227496214156934	0.231103401240703	-0.420232681319379	1
ENSMUSG00000098889	Gm27206	-0.788581386727571	0.00170472445363606	0.0156422090848477	0.644394924673165	-0.184548188475138	-0.456065471229393	1
ENSMUSG00000098912	1500004A13Rik	-0.572822872183095	0.0030094461391596	0.0234020587551418	0.502167121067818	0.159958110187295	-0.621206837437223	1
ENSMUSG00000099083	Atf7	-0.825472755711603	3.38851106831691e-05	0.00111626442488243	0.528311347472649	0.228014876570142	-0.70581139166016	1
ENSMUSG00000099115	Gm17190	-0.506625052598795	0.00334705824309178	0.0253091760658247	0.0146033821645947	0.503966146078625	-0.454965285726468	1
ENSMUSG00000099375	Gm28187	0.14143485751043	0.000795118192423466	0.00914329045879803	0.123946942960062	0.420268016967171	-0.486517001849662	1
ENSMUSG00000099931	Gm29358	-0.0470243471782872	0.00732987630869911	0.0444884564077449	0.409217583957571	-0.377448207200731	-0.0618996699920362	1
ENSMUSG00000100937	Nscme3l	-0.463214942698117	0.00302683216615029	0.0234934920489567	0.551263721442028	-0.0708887191150274	-0.466266770489541	1
ENSMUSG00000100963	NA	-0.680474035084219	0.00376680143483096	0.0276928810364371	0.416636397253746	0.0887208300313855	-0.476907273645657	1
ENSMUSG00000101008	Gm29442	0.22559207444962	0.00136389404482163	0.0133099720747992	0.52983955470675	-0.48265628305416	-0.085438658921524	1
[truncated: 2,182 more rows]
