# Supplementary material for: Humanized Klotho haplotypes cause widespread transcriptomic changes in mouse brain
Source: bioRxiv. 2026 Apr 16:2026.04.15.718745. Preprint. [Version 1] doi: 10.64898/2026.04.15.718745 (PMC13105077; doi:10.64898/2026.04.15.718745)
Supplement: Supplement 3 [file media-3.txt]

#Comparison of the effect of the KL haplotype in mice
#and the effects of KL induction in human iPSC-derived brain
#organoids on mean gene expression of groups of genes defined
#as the intersection between a Biodomain and a KEGG pathway.
#Intersections shown in Figure 6 are included. Effects are the
#beta coefficients from linear models as described in the methods.
Biodomain	KEGG	Effect of KL haplotype in mice	Effect of KL induction in organoids
APP Metabolism	Nicotine addiction	-0.63	-1.39118787851397
Synapse	Nicotine addiction	-0.36	-0.661094439568719
APP Metabolism	cAMP signaling pathway	-0.45	-1.09828759692107
Apoptosis	cAMP signaling pathway	-0.18	-0.0666261494787379
Metal Binding and Homeostasis	cAMP signaling pathway	-0.26	-0.285607064263223
Vasculature	cAMP signaling pathway	-0.18	0.162818275494189
APP Metabolism	Dopaminergic synapse	-0.51	-1.27565606212609
Autophagy	Adipocytokine signaling pathway	-0.35	-0.361643715523366
Mitochondrial Metabolism	Hypertrophic cardiomyopathy	-0.32	-0.455416627980942
Autophagy	Hypertrophic cardiomyopathy	-0.35	0.478689085401102
Mitochondrial Metabolism	Inflammatory mediator regulation of TRP channels	-0.22	-0.189514595766664
Lipid Metabolism	Inflammatory mediator regulation of TRP channels	-0.24	-0.0658300274056031
Mitochondrial Metabolism	GnRH secretion	-0.23	-0.192130579476904
Lipid Metabolism	GnRH secretion	-0.24	-0.129069376917204
Mitochondrial Metabolism	Growth hormone synthesis, secretion and action	-0.22	-0.113849295887289
Lipid Metabolism	Growth hormone synthesis, secretion and action	-0.24	-0.135929527665889
Mitochondrial Metabolism	Circadian entrainment	-0.34	-0.488581339610953
Lipid Metabolism	Circadian entrainment	-0.33	-0.160208685352967
Mitochondrial Metabolism	Gastric acid secretion	-0.34	0.00286001881411861
Lipid Metabolism	Gastric acid secretion	-0.26	0.391776345085388
Lipid Metabolism	GnRH signaling pathway	-0.23	0.279371293076987
Lipid Metabolism	Estrogen signaling pathway	-0.22	0.156911846441266
Lipid Metabolism	Calcium signaling pathway	-0.17	0.299984656713842
Lipid Metabolism	Apelin signaling pathway	-0.16	0.104913290859968
Lipid Metabolism	Amoebiasis	-0.18	0.102304409326958
Lipid Metabolism	Long-term potentiation	-0.37	-0.0582496146605192
Lipid Metabolism	Cortisol synthesis and secretion	-0.28	0.501848291978429
Lipid Metabolism	Cholinergic synapse	-0.29	-0.172328508236775
Lipid Metabolism	Aldosterone synthesis and secretion	-0.3	0.210698279958337
Lipid Metabolism	Morphine addiction	-0.3	-0.188032638318253
Lipid Metabolism	Relaxin signaling pathway	-0.25	0.330036566401554
Lipid Metabolism	ABC transporters	-0.3	0.236932941787425
Lipid Metabolism	Melanogenesis	-0.24	0.193931160100415
Lipid Metabolism	Endocrine resistance	-0.22	-0.0374899105033735
DNA Repair	PD-L1 expression and PD-1 checkpoint pathway in cancer	-0.28	-0.0538956857565243
Epigenetic	Th1 and Th2 cell differentiation	-0.21	0.393092648540013
Mitochondrial Metabolism	Renin secretion	-0.22	0.103739175182483
Lipid Metabolism	cGMP-PKG signaling pathway	-0.23	0.102637564729389
Metal Binding and Homeostasis	cGMP-PKG signaling pathway	-0.24	-0.321832482513742
Lipid Metabolism	Longevity regulating pathway - multiple species	-0.23	-0.288363319760068
Metal Binding and Homeostasis	Longevity regulating pathway - multiple species	-0.22	0.217326267773999
Proteostasis	Mucin type O-glycan biosynthesis	-0.2	-0.34899276961926
Metal Binding and Homeostasis	Mucin type O-glycan biosynthesis	-0.29	-0.334974308455499
Metal Binding and Homeostasis	Rap1 signaling pathway	-0.18	-0.193011568675185
Metal Binding and Homeostasis	Phospholipase D signaling pathway	-0.16	0.242580873693887
Metal Binding and Homeostasis	Progesterone-mediated oocyte maturation	-0.16	-0.176529010681336
Metal Binding and Homeostasis	Synaptic vesicle cycle	-0.33	-1.32361010123628
Metal Binding and Homeostasis	Glycerolipid metabolism	-0.27	-0.0253304026768138
Metal Binding and Homeostasis	Chemokine signaling pathway	-0.24	-0.135265011743426
Metal Binding and Homeostasis	Adrenergic signaling in cardiomyocytes	-0.22	-0.272702408912062
Proteostasis	Phosphatidylinositol signaling system	-0.34	-0.249558458385937
Lipid Metabolism	Phosphatidylinositol signaling system	-0.25	-0.233255426499195
Metal Binding and Homeostasis	Phosphatidylinositol signaling system	-0.19	-0.372649261817674
Proteostasis	Cardiac muscle contraction	-0.29	-0.137788363013874
Endolysosome	Longevity regulating pathway	-0.37	-0.512783596764196
Lipid Metabolism	Longevity regulating pathway	-0.24	-0.0690231074851101
Metal Binding and Homeostasis	Longevity regulating pathway	-0.2	0.100723755845355
Synapse	Dilated cardiomyopathy	-0.2	0.150521543178081
Immune Response	Dilated cardiomyopathy	-0.21	0.419807735010301
Lipid Metabolism	Dilated cardiomyopathy	-0.26	0.328886543958425
Metal Binding and Homeostasis	Dilated cardiomyopathy	-0.24	0.169526049138045
Synapse	GABAergic synapse	-0.26	-0.462186209414137
Lipid Metabolism	GABAergic synapse	-0.33	-0.48291896900969
Metal Binding and Homeostasis	GABAergic synapse	-0.32	-0.319483309121207
Synapse	Thyroid hormone synthesis	-0.26	0.642234022405368
Lipid Metabolism	Thyroid hormone synthesis	-0.23	0.372381316465581
Metal Binding and Homeostasis	Thyroid hormone synthesis	-0.33	0.240207326300407
Synapse	Taste transduction	-0.23	0.274470908821672
Lipid Metabolism	Taste transduction	-0.29	0.608362736914899
Metal Binding and Homeostasis	Taste transduction	-0.29	0.258633833074265
Apoptosis	Choline metabolism in cancer	-0.29	-0.397268771943958
Lipid Metabolism	Choline metabolism in cancer	-0.17	0.147417948768242
Metal Binding and Homeostasis	Choline metabolism in cancer	-0.22	0.109938000355408
Vasculature	Choline metabolism in cancer	-0.28	-0.120095197962266
Vasculature	Autophagy - animal	-0.29	-0.260209396336807
Apoptosis	Th17 cell differentiation	-0.17	0.454772087576365
Vasculature	Th17 cell differentiation	-0.27	0.551249413684324
Mitochondrial Metabolism	Insulin signaling pathway	-0.19	-0.355649162097838
Lipid Metabolism	Insulin signaling pathway	-0.25	-0.340824315674712
Vasculature	Insulin signaling pathway	-0.23	-0.504258163521971
Lipid Metabolism	Thyroid hormone signaling pathway	-0.19	0.108625030035796
Vasculature	Thyroid hormone signaling pathway	-0.24	0.226448036286892
Lipid Metabolism	Aldosterone-regulated sodium reabsorption	-0.27	-0.187947503626368
Vasculature	Aldosterone-regulated sodium reabsorption	-0.37	-0.491724881981679
Synapse	Endocrine and other factor-regulated calcium reabsorption	-0.2	0.150816695423415
Structural Stabilization	Endocrine and other factor-regulated calcium reabsorption	-0.22	-0.313107593940494
Lipid Metabolism	Endocrine and other factor-regulated calcium reabsorption	-0.28	0.259662670502086
Metal Binding and Homeostasis	Endocrine and other factor-regulated calcium reabsorption	-0.4	-0.0804551879558921
Vasculature	Endocrine and other factor-regulated calcium reabsorption	-0.39	0.112301959539823
Synapse	Carbohydrate digestion and absorption	-0.28	0.376372762170129
Lipid Metabolism	Carbohydrate digestion and absorption	-0.25	0.0391525549552839
Metal Binding and Homeostasis	Carbohydrate digestion and absorption	-0.41	0.31378890015929
Vasculature	Carbohydrate digestion and absorption	-0.36	0.0233074304902626
Immune Response	Insulin secretion	-0.24	0.269124384685035
Structural Stabilization	Insulin secretion	-0.2	0.13394110410115
Lipid Metabolism	Insulin secretion	-0.31	0.356375755037604
Metal Binding and Homeostasis	Insulin secretion	-0.36	0.0422655516309346
Vasculature	Insulin secretion	-0.21	0.504019645472316
Immune Response	Arrhythmogenic right ventricular cardiomyopathy	-0.25	0.386364411415243
Metal Binding and Homeostasis	Arrhythmogenic right ventricular cardiomyopathy	-0.29	-0.0731072456670471
Vasculature	Arrhythmogenic right ventricular cardiomyopathy	-0.31	0.0553738042468858
Synapse	Cell adhesion molecules	-0.37	0.09957346248409
Proteostasis	Cell adhesion molecules	-0.29	0.431941341987906
Structural Stabilization	Cell adhesion molecules	-0.26	0.24923805292583
Synapse	Mineral absorption	-0.38	0.125719439922689
Vasculature	Mineral absorption	-0.39	0.00670923399751702
Synapse	Retrograde endocannabinoid signaling	-0.28	-0.375936852834034
Lipid Metabolism	Retrograde endocannabinoid signaling	-0.26	-0.373731880056511
Synapse	Glutamatergic synapse	-0.27	-0.311707641614108
Mitochondrial Metabolism	Glutamatergic synapse	-0.19	0.0960984001505255
Lipid Metabolism	Glutamatergic synapse	-0.27	-0.009551692805294
Synapse	Serotonergic synapse	-0.22	-0.420685487688556
Mitochondrial Metabolism	Serotonergic synapse	-0.22	-0.268600305844983
Lipid Metabolism	Serotonergic synapse	-0.26	0.135638374462759
Synapse	Insulin resistance	-0.23	-0.517975456347477
Mitochondrial Metabolism	Insulin resistance	-0.21	0.010625917455664
Apoptosis	Insulin resistance	-0.18	-0.1231867503635
Immune Response	Insulin resistance	-0.19	-0.0331600766636771
Synapse	Axon guidance	-0.21	-0.057475441160701
Structural Stabilization	Axon guidance	-0.18	-0.0582378156626434
Synapse	Ovarian steroidogenesis	-0.29	0.844694993517423
Metal Binding and Homeostasis	Ovarian steroidogenesis	-0.21	0.316275290361263
Synapse	Type II diabetes mellitus	-0.42	-0.604642769843837
Epigenetic	Type II diabetes mellitus	-0.27	-0.422972138983576
Apoptosis	Type II diabetes mellitus	-0.28	-0.455381046842843
Immune Response	Type II diabetes mellitus	-0.25	-0.284675048050989
Structural Stabilization	Type II diabetes mellitus	-0.27	-0.579432764184474
Lipid Metabolism	Type II diabetes mellitus	-0.31	-0.559220872077935
Metal Binding and Homeostasis	Type II diabetes mellitus	-0.32	-0.671859287652683
Vasculature	Type II diabetes mellitus	-0.34	-0.192799401802467
Synapse	Spinocerebellar ataxia	-0.3	-0.470968619732151
Mitochondrial Metabolism	Spinocerebellar ataxia	-0.18	-0.389471565110891
Structural Stabilization	Spinocerebellar ataxia	-0.23	-0.422021405062075
Endolysosome	Spinocerebellar ataxia	-0.41	-0.937550287002092
Lipid Metabolism	Spinocerebellar ataxia	-0.22	-0.305985148445828
Metal Binding and Homeostasis	Spinocerebellar ataxia	-0.3	-0.588267290938286
Vasculature	Spinocerebellar ataxia	-0.4	-0.450478557752381
Synapse	Pancreatic secretion	-0.26	0.14331603827532
Mitochondrial Metabolism	Pancreatic secretion	-0.34	0.198099881315597
Proteostasis	Pancreatic secretion	-0.24	0.109052079639244
Lipid Metabolism	Pancreatic secretion	-0.24	0.534459052078888
Metal Binding and Homeostasis	Pancreatic secretion	-0.29	0.0265307850853131
Vasculature	Pancreatic secretion	-0.4	0.125593621508529
Synapse	Salivary secretion	-0.31	0.145592097932401
Mitochondrial Metabolism	Salivary secretion	-0.32	-0.0885889273907709
Proteostasis	Salivary secretion	-0.23	0.450030161847683
Lipid Metabolism	Salivary secretion	-0.34	0.260561973070412
Metal Binding and Homeostasis	Salivary secretion	-0.33	-0.174903431168147
Vasculature	Salivary secretion	-0.34	0.000284772894223321
Synapse	Ribosome	0.84	1.45557974198909
Mitochondrial Metabolism	Ribosome	0.58	-0.291239152871235
Proteostasis	Ribosome	0.71	0.70512973787807
Immune Response	Ribosome	0.8	1.15334592423814
Structural Stabilization	Ribosome	0.71	0.723402781937438
Structural Stabilization	Ribosome biogenesis in eukaryotes	0.43	-0.675856969379082
Metal Binding and Homeostasis	Nucleotide metabolism	0.24	-0.061053212296373
Metal Binding and Homeostasis	Motor proteins	0.4	-0.300761718485315
Synapse	COVID-19	0.39	0.909192091128151
Proteostasis	COVID-19	0.43	0.95550328019132
Structural Stabilization	COVID-19	0.43	0.968774270306241
Proteostasis	Glutathione metabolism	0.37	0.321665137701291
Proteostasis	Proteasome	0.62	-0.632978610898078
Mitochondrial Metabolism	Parkinson disease	0.46	-0.228584061057262
DNA Repair	Parkinson disease	0.39	-0.0777779962948412
Cell Cycle	Parkinson disease	0.37	-0.643550471038874
Oxidative Stress	Parkinson disease	0.33	-0.356548583378145
Mitochondrial Metabolism	Oxidative phosphorylation	0.58	-0.283947357692933
Metal Binding and Homeostasis	Oxidative phosphorylation	0.55	-0.232006403831652
Mitochondrial Metabolism	Amyotrophic lateral sclerosis	0.44	-0.22897389299412
Oxidative Stress	Amyotrophic lateral sclerosis	0.32	-0.0759000577202326
Metal Binding and Homeostasis	Amyotrophic lateral sclerosis	0.28	-0.52839961961869
Mitochondrial Metabolism	Prion disease	0.45	-0.273080285043638
Proteostasis	Prion disease	0.29	-0.223271454419459
Metal Binding and Homeostasis	Prion disease	0.27	-0.490242098443756
Mitochondrial Metabolism	Huntington disease	0.41	-0.320289702632721
Autophagy	Huntington disease	-0.19	-0.716204677176606
Mitochondrial Metabolism	Diabetic cardiomyopathy	0.39	-0.249710666240915
Mitochondrial Metabolism	Chemical carcinogenesis - reactive oxygen species	0.43	-0.252799179417473
Mitochondrial Metabolism	Thermogenesis	0.43	-0.442023173556809
Mitochondrial Metabolism	Non-alcoholic fatty liver disease	0.44	-0.0879302854457175
